# Supplementary material for: Impact of a Cryptococcal meningitis diagnosis and treatment program at Lira Regional Referral Hospital in rural, Northern Uganda
Source: PLOS Glob Public Health. 2022 May 16;2(5):e0000254. doi: 10.1371/journal.pgph.0000254 (PMC9878995; doi:10.1371/journal.pgph.0000254)
Supplement: S1 Table — The patients listed in this Supplement were diagnosed with confirmed or presumed CM as defined in the Methods. Patients included in this Supplement from cohort 1 were admitted to the hospital from February 2015 to February 2017, except two patients who were admitted in late January 2015. Patients in cohort 2 were admitted from February 2017 to February 2019. The other diagnoses listed are the confirmed or suspected diagnoses during their hospitalization, based on their hospital charts. (XLSX) [file pgph.0000254.s001.xlsx]

## Sheet: Sheet1
	Supplement 1. Primary Data for Patients with Confirmed or Presumed CM.
	The patients listed in this Supplement were diagnosed with confirmed or presumed CM as defined in the Methods. Patients included in this Supplement from cohort 1 were admitted to the hospital from February 2015 to February 2017, except two patients who were admitted in late January 2015. Patients in cohort 2 were admitted from February 2017 to February 2019. The other diagnoses listed are the con…
	The term NA is used throughout this supplement as an abbreviation for "not available" to denote missing data that was not available in patient records. This data may have been missing because information was not obtained, not recorded, or testing was not done. The term "unknown" refers to data that was identified as unknown in the source documents.
										Presence of the Indicated Symptoms of Meningitis and Duration of Symptoms in Days. For Presence of Symptoms, 1=yes, 0=no															Codes for Other Diagnoses besides CM During the Hospitalization: TB Meningitis = 2, Bacterial Meningitis = 3, Viral Meningitis = 4, Cerebral Malaria = 5, Toxoplasmosis = 6, Candida = 7, Septicemia = 8, Kaposi Sarcoma = 9, HIV Psychosis = 10, Urinary Tract Infection = 11, Immune reconstitution inflammatory syndrome = 12, Encephalitis = 13, Pulmonary TB = 14, Extrapulmonary TB = 15, Hepatic encepha…									Medications Given During the Hospitalization and Number of Doses Given. Med = medication
Study ID	Cohort Number	CM Diagnosis (Confirmed=1, Presumed=2)	Age	Sex	Admit Date	Discharge Date	Days of Hospitalization	Date of Onset of Meningitis Symptoms	Days of Symptom Onset prior to Hospitalization	Presence of Fever (1=yes, 0=no)	Duration of Fever	Presence of Headache (1=yes, 0=no)	Duration of Headache	Presence of Confusion (1=yes, 0=no)	Duration of Confusion	Presence of Vomiting (1=yes, 0=no)	Duration of Vomiting	Presence of Nuchal Rigidity (1=yes, 0=no)	Presence of Kernig's Sign (1=yes, 0=no)	GCS	Prior History of CM (0=negative, 1=positive, 2=unknown)	Death during Hospitalization (1=yes, 0=no)	Site of Referral for Hospital Admission (1=no referral, 2=primary HIV clinic, 3=clinic, 4=other hospital)	History of TB (1=yes, 0=no, 2=unknown)	Other Diagnosis 1	Other Diagnosis 2	Other Diagnosis 3	Number of LPs Performed during the Hospitalization	Serum CrAg Result (0=negative, 1=positive, 2=unknown)	CSF CrAg Result (0=negative, 1=positive, 2=unknown)	Date of CrAg Testing	India Ink Result (0=negative, 1=positive, 2=unknown)	Gram Stain Result (negative=0, yeast=1, gram positive cocci=2, gram negtive cocci=3, gram negative rods=4)	Medication 1	Med 1 Doses	Medication 2	Med 2 Doses	Medication 3	Med 3 Doses	Medication 4	Med 4 Doses	Medication 5	Med 5 Doses	Medication 6	Med 6 Doses	Medication 7	Med 7 Doses	Medication 8	Med 8 Doses
1	1	1	49	F	2017-02-03	2017-02-11	9	2017-02-01	2	1	3	1	3	0	NA	0	NA	1	1	15	0	1	1	0	NA	NA	NA	2	NA	NA	NA	1	1	DIAZEPAM	NA	VALPROIC ACID	NA	CEFTRIAXONE	NA	METRONIDAZOLE	NA	DIAZEPAM	NA	NA	NA	NA	NA	NA	NA
2	1	1	45	M	2017-01-21	2017-02-03	14	2017-01-14	7	1	7	1	7	1	7	0	NA	1	1	15	0	0	4	0	NA	NA	NA	2	1	1	NA	1	1	CEFTRIAXONE	NA	IBUPROFEN	NA	SEPTRIN	NA	NA	NA	NA	NA	NA	NA	NA	NA	NA	NA
3	1	1	15	M	2017-01-23	2017-02-13	21	2017-01-18	5	1	5	1	5	1	2	1	5	1	1	14	0	0	4	0	NA	NA	NA	2	NA	1	NA	1	1	PLASIL	NA	CEFTRIAXONE	NA	NA	NA	NA	NA	NA	NA	NA	NA	NA	NA	NA	NA
4	1	1	34	M	2017-01-19	2017-02-18	31	2017-01-14	5	1	5	1	5	0	NA	1	5	0	0	15	0	0	1	0	NA	NA	NA	1	NA	1	NA	1	NA	IBUPROFEN	NA	CEFTRIAXONE	NA	NA	NA	NA	NA	NA	NA	NA	NA	NA	NA	NA	NA
5	1	1	53	M	2017-01-21	2017-02-15	26	2017-01-17	4	1	4	0	NA	0	NA	0	NA	1	1	14	0	1	1	1	NA	NA	NA	3	NA	1	NA	1	1	ARTESUNATE	NA	CEFTRIAXONE	NA	PHENYTOIN	NA	NA	NA	NA	NA	NA	NA	NA	NA	NA	NA
6	2	1	42	M	2017-02-13	2017-02-16	4	2017-01-02	42	1	21	1	42	1	7	0	NA	1	0	13	0	1	4	1	NA	NA	NA	2	1	1	NA	NA	1	CEFTRIAXONE	NA	METRONIDAZOLE	NA	NA	NA	NA	NA	NA	NA	NA	NA	NA	NA	NA	NA
7	2	1	45	M	2017-02-13	2017-03-08	23	2017-01-30	14	1	14	1	14	1	4	NA	NA	1	1	13	0	1	3	1	NA	NA	NA	4	1	1	NA	1	1	CEFTRIAXONE	NA	METRONIDAZOLE	NA	IBUPROFEN	NA	SEPTRIN	NA	NA	NA	NA	NA	NA	NA	NA	NA
8	2	1	28	M	2017-02-17	2017-03-05	17	2017-01-18	30	1	30	1	30	1	7	1	5	1	1	15	0	1	4	0	NA	NA	NA	3	NA	1	NA	1	1	CEFTRIAXONE	NA	METRONIDAZOLE	NA	IBUPROFEN	NA	SEPTRIN	NA	NA	NA	NA	NA	NA	NA	NA	NA
9	2	1	31	F	2017-02-17	2017-03-07	19	2017-02-03	14	1	14	1	14	0	NA	0	NA	0	0	15	1	1	1	1	12	NA	NA	2	NA	1	2016-01-01	1	NA	SEPTRIN	NA	CEFTRIAXONE	NA	METRONIDAZOLE	NA	AMPICILLIN	NA	PREDNISONE	NA	NA	NA	NA	NA	NA	NA
10	2	1	27	F	2017-02-22	2017-03-18	25	2017-02-08	14	1	7	1	14	0	NA	0	NA	1	1	14	0	0	2	1	NA	NA	NA	5	NA	1	NA	1	1	SEPTRIN	NA	CEFTRIAXONE	NA	METRONIDAZOLE	NA	NA	NA	NA	NA	NA	NA	NA	NA	NA	NA
11	2	1	52	F	2017-03-01	2017-03-18	18	2017-02-22	7	1	7	1	7	0	NA	0	NA	0	0	15	0	0	2	0	NA	NA	NA	3	NA	1	NA	1	NA	METRONIDAZOLE	NA	LORSARTAN	NA	NA	NA	NA	NA	NA	NA	NA	NA	NA	NA	NA	NA
12	2	1	22	F	2017-02-27	2017-03-27	29	2017-02-24	3	1	3	1	3	0	NA	1	7	1	1	15	0	0	1	0	NA	NA	NA	4	NA	1	NA	1	1	ARTESUNATE	NA	CEFTRIAXONE	NA	SEPTRIN	NA	NA	NA	NA	NA	NA	NA	NA	NA	NA	NA
13	2	1	27	M	2017-03-15	2017-03-27	13	2017-03-01	14	1	14	1	14	1	2	0	NA	0	0	14	0	1	1	1	NA	NA	NA	2	NA	1	NA	1	1	METRONIDAZOLE	NA	CEFTRIAXONE	NA	NA	NA	SEPTRIN	NA	NA	NA	NA	NA	NA	NA	NA	NA
14	2	1	29	M	2017-03-04	2017-03-09	5	2017-02-18	14	1	14	1	14	1	1	0	NA	1	1	12	0	1	4	0	NA	NA	NA	2	NA	1	NA	1	1	CEFTRIAXONE	NA	NA	NA	NA	NA	NA	NA	NA	NA	NA	NA	NA	NA	NA	NA
15	2	1	33	F	2017-03-02	2017-03-20	19	2017-02-21	9	0	NA	1	9	0	NA	0	NA	1	0	15	0	0	3	0	NA	NA	NA	3	NA	1	NA	1	1	CEFTRIAXONE	NA	AMPICILLIN	NA	NA	NA	NA	NA	NA	NA	NA	NA	NA	NA	NA	NA
16	2	1	35	F	2017-03-16	2017-03-28	12	2017-03-02	14	1	7	1	14	1	3	0	NA	1	1	14	0	1	1	0	NA	NA	NA	3	NA	1	NA	1	1	septrin	NA	METRONIDAZOLE	NA	HALOPERIDOL	NA	TERBUTALINE	NA	DIAZEPAM	NA	AMLODIPINE	NA	TELMISARTAN	NA	COTRIMOXAZOLE	NA
17	2	1	15	M	2017-02-28	2017-03-17	18	2017-01-31	28	0	NA	1	28	0	NA	0	NA	1	1	15	0	0	2	0	NA	NA	NA	1	NA	1	NA	1	1	SEPTRIN	NA	NA	NA	NA	NA	NA	NA	NA	NA	NA	NA	NA	NA	NA	NA
18	2	1	38	M	2017-03-29	2017-04-20	23	2017-03-11	18	1	14	0	NA	1	18	0	NA	1	1	11	0	1	3	0	NA	NA	NA	4	NA	1	NA	1	1	CEFTRIAXONE	NA	METRONIDAZOLE	NA	HALOPERIDOL	NA	TERBUTALINE	NA	NA	NA	NA	NA	NA	NA	NA	NA
19	2	1	30	M	2017-04-02	2017-04-16	15	2017-02-01	60	0	NA	1	60	0	NA	0	NA	0	0	15	0	0	1	NA	NA	NA	NA	3	NA	1	2016-12-28	1	1	CEFTRIAXONE	NA	METRONIDAZOLE	NA	NA	NA	SEPTRIN	NA	NA	NA	NA	NA	NA	NA	NA	NA
20	2	1	40	F	2017-04-03	2017-04-16	14	2017-03-31	3	1	3	1	3	0	NA	0	NA	0	0	15	0	0	1	0	NA	NA	NA	2	NA	1	NA	1	1	CEFTRIAXONE	NA	METRONIDAZOLE	NA	NA	NA	NA	NA	NA	NA	NA	NA	NA	NA	NA	NA
21	2	1	35	F	2017-03-30	2017-04-03	4	2017-03-26	4	1	4	1	4	0	NA	1	4	1	1	14	0	1	1	0	NA	NA	NA	2	NA	1	NA	1	1	CEFTRIAXONE	NA	SEPTRIN	NA	NA	NA	NA	NA	NA	NA	NA	NA	NA	NA	NA	NA
22	2	1	53	M	2017-04-05	2017-04-17	13	2017-03-22	14	1	14	1	14	1	3	0	NA	1	1	14	0	1	1	0	NA	NA	NA	3	NA	1	NA	1	1	SEPTRIN	NA	NA	NA	NA	NA	NA	NA	NA	NA	NA	NA	NA	NA	NA	NA
23	2	1	66	F	2017-04-05	2017-04-25	20	2017-03-06	30	0	NA	1	30	1	14	1	14	0	0	14	1	0	1	1	NA	NA	NA	3	NA	1	2016-07-20	1	1	TELMISATAN. H	NA	NIFEDIPINE	NA	PROPRANALOL	NA	SEPTRIN	NA	NA	NA	NA	NA	NA	NA	NA	NA
24	2	1	48	M	2017-04-21	2017-05-07	17	2017-04-14	7	0	NA	1	7	1	3	0	NA	1	1	14	0	0	1	0	3	NA	NA	3	NA	1	NA	NA	1	CEFTRIAXONE	NA	CLOXACILLIN	NA	NA	NA	NA	NA	NA	NA	NA	NA	NA	NA	NA	NA
25	2	1	33	M	2017-04-20	2017-05-09	19	2017-04-06	14	1	14	1	14	0	NA	0	NA	1	1	14	0	0	4	0	NA	NA	NA	3	NA	1	NA	1	NA	CEFTRIAXONE	NA	TRAMADOL	NA	NA	NA	NA	NA	NA	NA	NA	NA	NA	NA	NA	NA
26	2	2	37	M	2017-05-03	2017-05-12	10	2017-04-26	7	1	7	1	7	1	3	1	7	1	1	13	0	1	1	0	NA	NA	NA	2	NA	NA	NA	NA	NA	CEFTRIAXONE	NA	SEPTRIN	NA	NA	NA	NA	NA	NA	NA	NA	NA	NA	NA	NA	NA
27	2	1	49	M	2017-05-24	2017-06-01	8	2017-05-10	14	1	14	0	NA	1	NA	0	NA	1	1	9	0	1	1	0	3	NA	NA	2	NA	1	NA	1	1	PIPERACILLIN & SULBACTUM	NA	NA	NA	NA	NA	NA	NA	NA	NA	NA	NA	NA	NA	NA	NA
28	2	1	38	M	2017-05-24	2017-05-31	7	2017-05-03	21	1	7	1	7	1	3	1	7	1	1	12	0	1	1	0	NA	NA	NA	2	NA	1	NA	1	1	AMPICILLIN	NA	NA	NA	NA	NA	NA	NA	NA	NA	NA	NA	NA	NA	NA	NA
29	2	1	41	M	2017-05-24	2017-05-31	8	2017-05-10	14	1	3	0	NA	0	NA	1	14	1	1	14	0	1	1	0	NA	NA	NA	2	NA	1	NA	1	1	CEFTRIAXONE	NA	SEPTRIN	NA	NA	NA	NA	NA	NA	NA	NA	NA	NA	NA	NA	NA
30	2	1	36	M	2017-05-26	2017-06-15	20	2017-05-19	7	1	7	0	NA	0	NA	0	NA	0	0	14	0	0	2	0	NA	NA	NA	3	NA	1	NA	1	1	METRONIDAZOLE	NA	AMPICILLIN	NA	NA	NA	NA	NA	NA	NA	NA	NA	NA	NA	NA	NA
31	2	1	49	M	2017-07-08	2017-08-21	45	2017-07-01	7	1	7	1	7	0	NA	1	3	1	1	15	1	0	1	0	NA	NA	NA	4	NA	1	NA	1	1	TELVAS- H	NA	AMLODIPINE	NA	CEFTRIAXONE	NA	CARBAMAZEPINE	NA	PHENYTOIN	NA	NA	NA	NA	NA	NA	NA
32	2	1	40	F	2017-06-12	2017-07-19	38	2017-06-08	4	1	4	1	4	0	NA	1	4	0	0	5	0	1	1	1	NA	NA	NA	1	NA	1	NA	1	1	CEFTRIAXONE	NA	METRONIDAZOLE	NA	NA	NA	NA	NA	NA	NA	NA	NA	NA	NA	NA	NA
33	2	1	48	M	2017-07-31	2017-08-23	24	2017-07-17	14	1	14	1	14	0	NA	0	NA	1	1	15	0	0	3	0	NA	NA	NA	3	NA	1	NA	1	1	CEFTRIAXONE	NA	METRONIDAZOLE	NA	NA	NA	NA	NA	NA	NA	NA	NA	NA	NA	NA	NA
34	2	1	42	M	2017-08-02	2017-08-14	13	2017-07-19	14	1	3	1	14	0	NA	1	3	0	1	15	0	0	1	0	NA	NA	NA	3	NA	1	NA	1	1	CEFTRIAXONE	NA	NA	NA	NA	NA	NA	NA	NA	NA	NA	NA	NA	NA	NA	NA
35	2	1	27	M	2017-08-11	2017-09-06	27	2017-07-28	14	1	14	1	14	1	7	1	7	1	1	8	0	0	1	0	NA	NA	NA	3	1	1	NA	1	1	CEFTRIAXONE	NA	PHENYTOIN	NA	NA	NA	NA	NA	NA	NA	NA	NA	NA	NA	NA	NA
36	2	1	42	M	2017-09-05	2017-09-29	25	2017-08-29	7	1	7	0	NA	1	3	0	NA	0	1	12	0	0	2	1	NA	NA	NA	3	NA	1	NA	NA	NA	CEFTRIAXONE	NA	METRONIDAZOLE	NA	NA	NA	NA	NA	NA	NA	NA	NA	NA	NA	NA	NA
37	2	1	30	F	2017-09-05	2017-09-23	19	2017-08-22	14	1	7	1	14	0	NA	0	NA	1	1	NA	0	0	4	0	NA	NA	NA	NA	NA	1	NA	1	1	CEFTRIAXONE	NA	METRONIDAZOLE	NA	NA	NA	NA	NA	NA	NA	NA	NA	NA	NA	NA	NA
38	2	1	33	F	2017-10-02	2017-10-24	22	2017-09-18	14	0	NA	1	14	1	7	0	NA	1	1	14	0	0	1	0	NA	NA	NA	3	NA	1	NA	1	1	CEFTRIAXONE	NA	METRONIDAZOLE	NA	NA	NA	NA	NA	NA	NA	NA	NA	NA	NA	NA	NA
39	2	2	79	M	2017-10-05	2017-10-06	1	2017-09-21	14	0	NA	1	14	1	7	0	NA	1	1	15	0	1	4	1	NA	NA	NA	1	NA	NA	NA	NA	NA	NA	NA	NA	NA	NA	NA	NA	NA	NA	NA	NA	NA	NA	NA	NA	NA
40	2	1	31	M	2017-10-19	2017-10-31	13	2017-10-05	14	1	14	0	NA	0	NA	0	NA	1	0	14	1	0	4	0	NA	NA	NA	3	NA	1	2017-10-05	NA	1	PHENYTOIN	NA	NA	NA	NA	NA	NA	NA	NA	NA	NA	NA	NA	NA	NA	NA
41	2	1	39	F	2017-10-24	2017-11-09	16	2017-09-24	30	1	3	1	NA	1	7	0	NA	1	0	5	0	1	4	0	NA	NA	NA	3	NA	1	NA	NA	0	CEFTRIAXONE	NA	AMPICILLIN	NA	METRONIDAZOLE	NA	NA	NA	NA	NA	NA	NA	NA	NA	NA	NA
42	2	1	33	M	2017-11-03	2017-11-19	16	2017-10-17	17	0	NA	1	17	1	14	0	NA	1	1	15	0	0	1	0	NA	NA	NA	2	NA	1	NA	1	1	CEFTRIAXONE	NA	NA	NA	NA	NA	NA	NA	NA	NA	NA	NA	NA	NA	NA	NA
43	2	1	13	M	2017-11-07	2017-11-16	9	2017-10-24	14	1	14	1	14	0	NA	0	NA	1	1	15	0	1	2	0	NA	NA	NA	2	NA	1	NA	NA	2	CEFTRIAXONE	NA	FLUCONAZOLE 600MG	NA	NA	NA	NA	NA	NA	NA	NA	NA	NA	NA	NA	NA
44	2	1	35	M	2017-12-02	2017-12-02	1	2017-11-25	7	0	NA	1	7	1	4	0	NA	1	1	5	0	1	3	NA	NA	NA	NA	1	NA	1	NA	NA	NA	NA	NA	NA	NA	NA	NA	NA	NA	NA	NA	NA	NA	NA	NA	NA	NA
45	2	1	40	F	2017-11-30	2018-01-15	47	2017-10-31	30	1	7	1	30	0	NA	1	NA	0	1	15	1	0	4	0	NA	NA	NA	4	NA	1	2017-08-25	0	NA	CEFTRIAXONE	NA	METRONIDAZOLE	NA	NA	NA	NA	NA	NA	NA	NA	NA	NA	NA	NA	NA
46	2	1	12	M	2017-12-27	2018-01-30	35	2017-12-20	7	1	7	1	7	0	NA	0	NA	0	0	14	0	0	1	0	NA	NA	NA	3	NA	1	NA	1	NA	CEFTRIAXONE	NA	SEPTRIN	NA	NA	NA	NA	NA	NA	NA	NA	NA	NA	NA	NA	NA
47	2	1	23	F	2017-12-29	2018-01-21	24	2017-12-15	14	1	4	1	14	0	NA	0	NA	1	1	15	0	1	NA	0	NA	NA	NA	3	NA	1	NA	NA	NA	NA	NA	NA	NA	NA	NA	NA	NA	NA	NA	NA	NA	NA	NA	NA	NA
48	2	1	27	M	2017-12-30	2018-01-18	20	2017-10-01	90	1	4	1	90	0	NA	1	3	1	1	15	0	0	1	0	NA	NA	NA	3	NA	1	NA	1	NA	CEFTRIAXONE	NA	DEXAMETHASONE	NA	NA	NA	NA	NA	NA	NA	NA	NA	NA	NA	NA	NA
49	2	1	60	F	2018-01-21	2018-01-29	9	2017-12-22	30	0	NA	1	30	0	NA	0	NA	1	1	15	0	1	4	0	NA	NA	NA	3	NA	1	NA	NA	NA	CEFTRIAXONE	NA	SEPTRIN	NA	NA	NA	NA	NA	NA	NA	NA	NA	NA	NA	NA	NA
50	2	1	30	F	2018-01-25	2018-01-30	6	2018-01-11	14	1	14	1	14	1	3	1	7	1	1	13	0	1	3	1	NA	NA	NA	2	NA	1	NA	NA	NA	CEFTRIAXONE	NA	SEPTRIN	NA	NA	NA	NA	NA	NA	NA	NA	NA	NA	NA	NA	NA
51	2	2	54	F	2018-01-30	2018-02-01	3	2018-01-26	4	0	NA	1	4	0	NA	1	4	1	1	8	0	NA	3	0	NA	NA	NA	1	NA	NA	NA	NA	NA	NA	NA	NA	NA	NA	NA	NA	NA	NA	NA	NA	NA	NA	NA	NA	NA
52	2	1	65	M	2018-02-06	2018-03-12	35	2018-01-16	21	1	21	1	21	0	NA	1	2	1	1	14	0	0	1	0	NA	NA	NA	3	NA	1	NA	NA	NA	NA	NA	NA	NA	NA	NA	NA	NA	NA	NA	NA	NA	NA	NA	NA	NA
53	2	1	26	F	2018-01-24	2018-02-22	30	2018-01-17	7	1	7	1	7	0	NA	1	4	0	0	15	0	0	3	0	NA	NA	NA	3	NA	1	2018-01-23	1	NA	NA	NA	NA	NA	NA	NA	NA	NA	NA	NA	NA	NA	NA	NA	NA	NA
54	2	1	32	M	2018-02-09	2018-02-23	15	2018-01-10	30	1	14	1	30	0	NA	0	NA	0	0	15	0	0	1	0	NA	NA	NA	3	NA	1	2017-11-04	NA	NA	NA	NA	NA	NA	NA	NA	NA	NA	NA	NA	NA	NA	NA	NA	NA	NA
55	2	1	58	M	2018-02-16	2018-03-03	16	2017-11-18	90	1	14	1	90	0	NA	0	NA	1	1	13	0	0	3	0	NA	NA	NA	4	NA	1	NA	NA	NA	NA	NA	NA	NA	NA	NA	NA	NA	NA	NA	NA	NA	NA	NA	NA	NA
56	2	1	37	F	2018-02-15	2018-02-16	2	2018-02-01	14	1	14	1	14	0	NA	0	NA	1	1	8	0	1	4	0	NA	NA	NA	1	NA	1	NA	NA	NA	AMPICILLIN	NA	SEPTRIN	NA	NA	NA	NA	NA	NA	NA	NA	NA	NA	NA	NA	NA
57	2	1	40	M	2018-02-18	2018-03-05	16	2018-02-10	8	1	8	1	8	0	NA	1	8	1	1	8	0	1	NA	NA	NA	NA	NA	4	NA	1	NA	NA	NA	NA	NA	NA	NA	NA	NA	NA	NA	NA	NA	NA	NA	NA	NA	NA	NA
58	2	1	50	M	2018-02-21	2018-03-14	22	2018-01-31	21	1	14	1	21	0	NA	1	3	0	0	15	0	0	1	0	NA	NA	NA	3	NA	1	NA	NA	NA	NA	NA	NA	NA	NA	NA	NA	NA	NA	NA	NA	NA	NA	NA	NA	NA
59	2	1	16	M	2018-01-08	2018-03-04	56	2017-12-09	30	1	30	1	30	0	NA	0	NA	1	1	15	0	1	1	1	NA	NA	NA	4	NA	1	NA	NA	NA	FLUCONAZOLE 600MG	NA	NA	NA	NA	NA	NA	NA	NA	NA	NA	NA	NA	NA	NA	NA
60	2	1	51	M	2018-03-02	2018-03-23	22	2018-02-20	10	0	NA	1	3	0	NA	0	NA	1	1	10	1	1	NA	0	NA	NA	NA	3	NA	1	2018-01-24	1	1	NA	NA	NA	NA	NA	NA	NA	NA	NA	NA	NA	NA	NA	NA	NA	NA
61	2	1	30	M	2018-03-13	2018-04-03	22	2018-02-11	30	1	14	1	30	0	NA	1	14	1	1	15	0	0	3	1	NA	NA	NA	1	NA	1	2018-03-29	1	1	CEFTRIAXONE	NA	MORPHINE	NA	NA	NA	NA	NA	NA	NA	NA	NA	NA	NA	NA	NA
62	2	2	22	F	2018-03-19	2018-04-04	17	2018-02-17	30	0	NA	1	30	0	NA	0	NA	1	1	15	0	0	1	0	NA	NA	NA	1	NA	0	2018-03-29	0	NA	CEFTRIAXONE	NA	ARTESUNATE	NA	COARTEM	NA	NA	NA	NA	NA	NA	NA	NA	NA	NA	NA
63	2	2	35	M	2018-03-20	2018-04-30	42	2018-02-18	30	1	14	1	30	0	NA	0	NA	1	1	14	1	0	1	0	NA	NA	NA	1	NA	0	2018-02-28	0	NA	CEFTRIAXONE	NA	NA	NA	NA	NA	NA	NA	NA	NA	NA	NA	NA	NA	NA	NA
64	2	2	15	F	2018-03-20	2018-04-02	14	2018-02-27	21	0	NA	1	21	0	NA	1	21	1	1	15	2	1	NA	0	NA	NA	NA	1	NA	0	NA	NA	NA	CEFTRIAXONE	NA	NA	NA	NA	NA	NA	NA	NA	NA	NA	NA	NA	NA	NA	NA
65	2	1	32	M	2018-03-21	2018-04-04	15	2018-02-28	21	1	9	1	21	0	NA	1	7	1	1	14	2	0	4	0	NA	NA	NA	1	NA	1	NA	1	1	CEFTRIAXONE	NA	NA	NA	NA	NA	NA	NA	NA	NA	NA	NA	NA	NA	NA	NA
66	2	1	35	M	2018-03-24	2018-04-23	31	2017-12-24	90	0	NA	1	90	0	NA	0	NA	1	1	14	0	0	1	NA	NA	NA	NA	1	NA	1	NA	1	NA	NA	NA	NA	NA	NA	NA	NA	NA	NA	NA	NA	NA	NA	NA	NA	NA
67	2	2	29	F	2018-04-05	2018-04-19	15	2018-03-22	14	1	7	1	14	0	NA	0	NA	1	1	13	2	0	4	0	NA	NA	NA	1	NA	0	NA	0	NA	CEFTRIAXONE	NA	NA	NA	NA	NA	NA	NA	NA	NA	NA	NA	NA	NA	NA	NA
68	2	2	21	M	2018-04-07	2018-04-11	5	2018-03-24	14	1	14	1	14	0	NA	0	NA	1	1	7	2	1	1	0	NA	NA	NA	1	NA	0	NA	0	NA	CEFTRIAXONE	NA	NA	NA	NA	NA	NA	NA	NA	NA	NA	NA	NA	NA	NA	NA
69	2	2	42	M	2018-03-30	2018-04-06	8	2018-03-16	14	1	14	1	14	0	NA	0	NA	1	1	15	2	1	1	0	NA	NA	NA	1	NA	0	NA	0	NA	CEFTRIAXONE	NA	NA	NA	NA	NA	NA	NA	NA	NA	NA	NA	NA	NA	NA	NA
70	2	1	21	F	2018-04-18	2018-04-18	1	NA	NA	1	NA	1	NA	NA	NA	NA	NA	1	1	11	0	1	4	0	NA	NA	NA	1	NA	1	NA	1	1	DIAZEPAM	NA	NA	NA	NA	NA	NA	NA	NA	NA	NA	NA	NA	NA	NA	NA
71	2	1	35	M	2018-03-27	2018-04-16	21	2018-03-06	21	1	14	1	21	0	NA	0	NA	1	1	15	1	0	1	0	NA	NA	NA	3	NA	1	2008-02-06	1	1	CEFTRIAXONE	NA	NA	NA	NA	NA	NA	NA	NA	NA	NA	NA	NA	NA	NA	NA
72	2	2	55	M	2018-03-22	2018-04-25	35	2018-03-08	14	1	7	1	14	1	3	0	NA	1	1	14	2	0	NA	0	NA	NA	NA	2	NA	0	NA	0	NA	CEFTRIAXONE	NA	TRAMADOL	NA	NA	NA	NA	NA	NA	NA	NA	NA	NA	NA	NA	NA
73	2	2	41	M	2018-04-18	2018-05-03	16	2018-04-04	14	0	NA	1	14	0	NA	0	NA	1	0	15	2	0	1	1	NA	NA	NA	3	NA	0	NA	0	NA	NA	NA	NA	NA	NA	NA	NA	NA	NA	NA	NA	NA	NA	NA	NA	NA
74	2	2	43	F	2018-04-20	2018-05-21	32	2018-04-06	14	1	7	1	14	0	NA	1	3	1	1	12	2	1	4	0	NA	NA	NA	2	NA	0	NA	0	NA	NA	NA	NA	NA	NA	NA	NA	NA	NA	NA	NA	NA	NA	NA	NA	NA
75	2	1	48	F	2018-05-02	2018-05-26	25	2018-04-11	21	0	NA	1	21	0	NA	0	NA	1	1	15	1	0	NA	0	NA	NA	NA	3	NA	1	2016-06-01	1	1	NA	NA	NA	NA	NA	NA	NA	NA	NA	NA	NA	NA	NA	NA	NA	NA
76	2	1	35	M	2018-05-11	2018-05-26	16	2018-04-27	14	1	7	1	14	0	NA	0	NA	1	0	15	2	0	1	1	NA	NA	NA	3	NA	1	NA	1	1	NA	NA	NA	NA	NA	NA	NA	NA	NA	NA	NA	NA	NA	NA	NA	NA
77	2	1	24	M	2018-05-17	2018-06-08	23	2018-05-03	14	1	7	1	14	0	NA	1	5	1	1	15	2	0	NA	0	NA	NA	NA	4	NA	1	NA	1	1	NA	NA	NA	NA	NA	NA	NA	NA	NA	NA	NA	NA	NA	NA	NA	NA
78	2	2	44	M	2018-05-22	2018-05-25	4	2018-05-15	7	1	14	1	14	1	7	1	7	1	1	6	2	1	NA	1	NA	NA	NA	1	NA	0	NA	0	NA	NA	NA	NA	NA	NA	NA	NA	NA	NA	NA	NA	NA	NA	NA	NA	NA
79	2	1	48	F	2018-05-22	2018-05-26	5	2018-05-19	3	1	3	1	3	0	NA	1	3	0	0	15	0	0	2	0	NA	NA	NA	1	1	0	NA	0	1	NA	NA	NA	NA	NA	NA	NA	NA	NA	NA	NA	NA	NA	NA	NA	NA
80	2	1	30	F	2018-05-28	2018-06-10	14	2018-05-19	9	1	9	1	9	0	NA	1	7	1	1	15	2	1	1	0	NA	NA	NA	2	NA	1	NA	1	1	NA	NA	NA	NA	NA	NA	NA	NA	NA	NA	NA	NA	NA	NA	NA	NA
81	2	1	67	F	2018-06-18	2018-06-29	12	2018-06-11	7	1	7	1	7	0	NA	0	NA	0	0	15	2	1	1	0	NA	NA	NA	2	NA	0	NA	0	0	NA	NA	NA	NA	NA	NA	NA	NA	NA	NA	NA	NA	NA	NA	NA	NA
82	2	2	32	M	2018-06-20	2018-06-20	1	2018-06-06	14	1	14	1	14	NA	NA	NA	NA	1	1	13	2	1	NA	0	NA	NA	NA	1	NA	0	NA	0	NA	NA	NA	NA	NA	NA	NA	NA	NA	NA	NA	NA	NA	NA	NA	NA	NA
83	2	1	26	M	2018-07-07	2018-08-11	36	2018-05-08	60	1	14	1	14	0	NA	1	3	1	1	15	0	0	2	1	NA	NA	NA	4	NA	1	NA	1	1	CEFTRIAXONE	NA	METRONIDAZOLE	NA	AMPICILLIN	NA	COARTEM	NA	NA	NA	NA	NA	NA	NA	NA	NA
84	2	1	25	M	2018-07-11	2018-08-02	23	2018-06-20	21	1	21	1	21	0	NA	1	3	1	1	15	0	0	1	0	NA	NA	NA	3	NA	1	NA	1	1	CEFTRIAXONE	NA	NA	NA	NA	NA	NA	NA	NA	NA	NA	NA	NA	NA	NA	NA
85	2	2	50	M	2018-07-16	2018-08-24	40	2018-07-02	14	0	NA	1	14	0	NA	1	NA	0	0	NA	2	1	1	0	NA	NA	NA	1	NA	0	NA	0	0	NA	NA	NA	NA	NA	NA	NA	NA	NA	NA	NA	NA	NA	NA	NA	NA
86	2	1	24	F	2018-08-05	2018-08-31	27	2018-07-22	14	1	14	1	14	0	NA	1	2	1	1	15	0	0	4	0	NA	NA	NA	4	NA	1	NA	1	1	CEFTRIAXONE	NA	VOMIZ	NA	NA	NA	NA	NA	NA	NA	NA	NA	NA	NA	NA	NA
87	2	2	66	M	2018-08-05	2018-08-15	10	2018-07-22	14	1	14	1	14	1	7	1	3	1	1	15	0	NA	4	0	NA	NA	NA	3	NA	0	NA	0	NA	CEFTRIAXONE	NA	NA	NA	NA	NA	NA	NA	NA	NA	NA	NA	NA	NA	NA	NA
88	2	1	30	F	2018-08-08	2018-08-22	15	2018-07-09	30	1	30	1	30	0	NA	1	4	1	1	15	0	1	1	0	NA	NA	NA	3	NA	1	NA	1	1	CEFTRIAXONE	NA	AMPICILLIN	NA	METRONIDAZOLE	NA	NA	NA	NA	NA	NA	NA	NA	NA	NA	NA
89	2	2	50	M	2018-08-08	2018-08-13	5	2018-08-01	7	1	7	1	7	1	7	0	NA	1	1	10	0	1	4	0	NA	NA	NA	2	NA	0	NA	0	NA	NA	NA	NA	NA	NA	NA	NA	NA	NA	NA	NA	NA	NA	NA	NA	NA
90	2	2	40	F	2018-08-22	2018-09-02	12	2018-08-15	7	1	7	1	7	0	NA	0	NA	0	0	14	0	1	3	2	NA	NA	NA	3	NA	NA	NA	NA	NA	NA	NA	NA	NA	NA	NA	NA	NA	NA	NA	NA	NA	NA	NA	NA	NA
91	2	2	36	M	2018-08-23	2018-09-17	26	2018-08-09	14	1	14	1	14	0	NA	0	NA	1	1	15	0	0	3	0	NA	NA	NA	3	NA	NA	NA	NA	NA	CEFTRIAXONE	NA	NA	NA	NA	NA	NA	NA	NA	NA	NA	NA	NA	NA	NA	NA
92	2	2	35	F	2018-09-07	2018-09-12	6	2018-08-24	14	1	14	1	14	1	7	1	7	1	1	14	0	1	3	0	NA	NA	NA	3	NA	NA	NA	NA	NA	NA	NA	NA	NA	NA	NA	NA	NA	NA	NA	NA	NA	NA	NA	NA	NA
93	2	1	47	F	2018-07-10	2018-07-27	18	2018-07-03	7	1	7	1	7	NA	NA	1	7	1	1	15	0	0	1	0	NA	NA	NA	1	NA	1	2017-12-14	NA	NA	CEFTRIAXONE	NA	NA	NA	NA	NA	NA	NA	NA	NA	NA	NA	NA	NA	NA	NA
94	2	1	27	F	2018-08-18	2018-10-27	71	2018-08-04	14	1	14	1	14	1	3	1	3	1	1	14	0	0	1	0	NA	NA	NA	4	NA	1	NA	2	NA	NA	NA	COTRIMAZOLE	NA	CIPROFLOXACIN	NA	METRONIDAZOLE	NA	LASIX	NA	SPIRONOLACTONE	NA	NA	NA	NA	NA
95	2	1	25	M	2018-08-19	2018-09-29	41	2018-08-05	14	1	7	1	14	NA	NA	1	7	0	0	15	0	1	1	1	NA	NA	NA	4	NA	1	NA	2	NA	CEFTRIAXONE	NA	COTRIMAZOLE	NA	NA	NA	NA	NA	NA	NA	NA	NA	NA	NA	NA	NA
96	2	1	22	F	2018-08-23	2018-09-23	32	2018-08-09	14	1	14	1	4	NA	NA	1	3	0	0	15	2	0	1	1	NA	NA	NA	4	NA	1	NA	2	NA	CEFTRIAXONE	NA	NA	NA	NA	NA	NA	NA	NA	NA	NA	NA	NA	NA	NA	NA
97	2	1	50	M	2018-10-02	2018-10-09	8	2018-09-18	14	1	5	1	14	1	4	1	5	1	1	14	0	1	NA	0	NA	NA	NA	2	NA	1	NA	2	NA	CEFTRIAXONE	NA	NA	NA	NA	NA	NA	NA	NA	NA	NA	NA	NA	NA	NA	NA
98	2	1	17	M	2018-10-04	2018-10-22	19	2018-09-20	14	1	14	1	14	NA	NA	1	14	1	0	15	0	0	2	0	NA	NA	NA	4	NA	1	NA	2	NA	CEFTRIAXONE	NA	NA	NA	NA	NA	NA	NA	NA	NA	NA	NA	NA	NA	NA	NA
99	2	1	24	F	2018-10-15	2018-11-03	20	2018-10-08	7	0	NA	1	7	0	NA	0	NA	1	0	15	0	0	4	0	NA	NA	NA	4	NA	1	NA	2	NA	CEFTRIAXONE	NA	NA	NA	NA	NA	NA	NA	NA	NA	NA	NA	NA	NA	NA	NA
100	2	1	40	M	2018-09-16	2018-11-07	53	2018-09-12	4	1	4	1	4	0	NA	1	2	1	1	15	1	0	NA	1	NA	NA	NA	4	NA	1	2016-04-02	1	NA	CEFTRIAXONE	NA	NA	NA	NA	NA	NA	NA	NA	NA	NA	NA	NA	NA	NA	NA
101	2	1	50	F	2018-11-01	2018-11-19	19	2018-09-20	42	1	42	1	42	0	NA	1	21	1	1	11	0	1	1	0	NA	NA	NA	4	NA	1	NA	2	NA	CEFTRIAXONE	NA	NA	NA	NA	NA	NA	NA	NA	NA	NA	NA	NA	NA	NA	NA
102	2	1	17	F	2018-11-06	2018-11-09	4	2018-10-09	28	1	7	1	28	0	NA	1	7	1	0	4	0	1	1	0	NA	NA	NA	2	NA	1	NA	2	NA	CEFTRIAXONE	NA	NA	NA	NA	NA	NA	NA	NA	NA	NA	NA	NA	NA	NA	NA
103	2	1	36	M	2018-11-13	2018-11-16	4	2018-09-18	56	1	14	1	56	0	NA	1	7	1	0	14	0	1	1	0	NA	NA	NA	1	NA	1	NA	2	NA	CEFTRIAXONE	NA	NA	NA	NA	NA	NA	NA	NA	NA	NA	NA	NA	NA	NA	NA
104	2	1	56	M	2018-11-21	2018-12-10	20	2018-11-14	7	1	7	1	7	NA	NA	1	7	1	1	15	0	0	1	1	NA	NA	NA	3	NA	1	NA	2	NA	NA	NA	NA	NA	NA	NA	NA	NA	NA	NA	NA	NA	NA	NA	NA	NA
105	2	2	27	F	2018-12-10	2018-12-27	18	2018-11-12	28	1	7	1	28	0	NA	1	7	1	1	14	0	1	1	0	NA	NA	NA	2	NA	NA	NA	NA	NA	NA	NA	NA	NA	NA	NA	NA	NA	NA	NA	NA	NA	NA	NA	NA	NA
106	2	1	34	F	2018-12-11	2018-12-18	8	2018-09-12	90	1	21	1	56	0	NA	1	7	1	1	12	0	1	NA	1	NA	NA	NA	3	NA	1	NA	2	NA	NA	NA	NA	NA	NA	NA	NA	NA	NA	NA	NA	NA	NA	NA	NA	NA
107	2	1	34	M	2018-12-17	2019-01-20	35	2018-12-03	14	1	14	1	14	0	NA	0	NA	1	0	1	0	0	1	0	NA	NA	NA	NA	NA	1	NA	2	NA	CEFTRIAXONE	NA	NA	NA	NA	NA	NA	NA	NA	NA	NA	NA	NA	NA	NA	NA
108	2	1	36	M	2018-12-28	2019-02-07	42	2018-10-19	70	1	14	1	70	0	NA	0	NA	1	1	15	2	0	4	1	NA	NA	NA	3	NA	1	NA	2	NA	CEFTRIAXONE	NA	NA	NA	NA	NA	NA	NA	NA	NA	NA	NA	NA	NA	NA	NA
109	2	1	46	M	2019-01-03	2019-02-07	36	2018-12-06	28	1	21	1	28	0	NA	0	NA	1	0	15	2	0	1	0	NA	NA	NA	2	NA	1	NA	2	NA	CEFTRIAXONE	NA	NA	NA	NA	NA	NA	NA	NA	NA	NA	NA	NA	NA	NA	NA
110	2	1	31	F	2019-01-07	2019-02-07	32	2018-10-29	70	1	28	1	70	0	NA	0	NA	1	1	15	1	0	1	0	NA	NA	NA	1	NA	1	2018-12-04	2	NA	CEFTRIAXONE	NA	NA	NA	NA	NA	NA	NA	NA	NA	NA	NA	NA	NA	NA	NA
111	2	1	30	M	2019-01-13	2019-01-25	13	2019-01-06	7	1	7	1	7	0	NA	1	3	1	1	14	0	1	1	0	NA	NA	NA	4	NA	1	NA	2	NA	CEFTRIAXONE	NA	NA	NA	NA	NA	NA	NA	NA	NA	NA	NA	NA	NA	NA	NA
112	2	1	20	M	2019-01-15	2019-02-08	25	2018-12-25	21	1	21	1	21	0	NA	0	NA	1	1	10	0	0	1	0	NA	NA	NA	5	NA	1	NA	2	NA	CEFTRIAXONE	NA	NA	NA	NA	NA	NA	NA	NA	NA	NA	NA	NA	NA	NA	NA
113	2	2	31	M	2018-01-17	2018-01-22	6	2018-01-03	14	1	14	1	14	0	NA	0	NA	1	1	12	0	1	NA	1	NA	NA	NA	2	NA	NA	NA	NA	NA	CEFTRIAXONE	NA	NA	NA	NA	NA	NA	NA	NA	NA	NA	NA	NA	NA	NA	NA
114	2	1	52	M	2019-01-21	2019-02-07	18	2019-01-07	14	1	14	1	14	0	NA	0	NA	1	1	NA	0	1	4	1	NA	NA	NA	1	NA	1	NA	0	NA	CEFTRIAXONE	NA	NA	NA	NA	NA	NA	NA	NA	NA	NA	NA	NA	NA	NA	NA
115	2	1	51	M	2019-02-02	2019-02-19	18	2019-01-03	30	1	30	1	30	0	NA	1	7	1	0	15	0	0	2	1	NA	NA	NA	5	NA	1	NA	2	NA	CEFTRIAXONE	NA	NA	NA	NA	NA	NA	NA	NA	NA	NA	NA	NA	NA	NA	NA
116	2	1	30	F	2019-02-05	2019-02-10	6	2019-01-29	7	1	7	1	7	0	NA	0	NA	1	1	NA	0	1	2	0	NA	NA	NA	1	NA	1	NA	2	NA	CEFTRIAXONE	NA	NA	NA	NA	NA	NA	NA	NA	NA	NA	NA	NA	NA	NA	NA
117	2	1	14	M	2018-01-31	2018-03-03	32	2018-01-10	21	1	7	1	21	0	NA	0	NA	1	1	14	2	0	3	0	NA	NA	NA	NA	NA	1	NA	2	NA	CEFTRIAXONE	NA	NA	NA	NA	NA	NA	NA	NA	NA	NA	NA	NA	NA	NA	NA
118	2	2	66	F	2018-12-31	2019-01-10	11	2018-12-10	21	1	21	1	21	NA	NA	NA	NA	1	NA	NA	0	0	0	0	2	4	NA	1	NA	0	2019-01-02	NA	NA	FLUCONAZOLE	3	CHLORAMPHENICOL	6	CEFTRIAXONE	4	NA	NA	NA	NA	NA	NA	NA	NA	NA	NA
119	2	1	8	M	2017-06-13	2017-06-21	9	2017-05-13	31	1	NA	1	NA	1	NA	NA	NA	1	1	15	1	0	1	0	NA	NA	NA	1	NA	2	2016-11-30	2	1	CEFTRIAXONE	NA	NA	NA	NA	NA	NA	NA	NA	NA	NA	NA	NA	NA	NA	NA
120	2	2	28	F	2019-02-15	2019-03-02	16	2019-02-14	1	1	14	1	14	1	NA	NA	NA	1	NA	NA	0	1	1	0	3	NA	NA	1	0	0	2019-02-16	NA	NA	FLUCONAZOLE	4	CEFTRIAXONE	12	CHLORAMPHENICOL	10	NA	NA	NA	NA	NA	NA	NA	NA	NA	NA
121	2	1	32	F	2019-02-18	2019-03-04	15	2019-02-11	7	NA	NA	1	7	NA	NA	1	1	1	NA	NA	0	0	1	1	NA	NA	NA	1	1	NA	NA	NA	NA	CEFTRIAXONE	NA	AMPICILLIN	NA	NA	NA	NA	NA	NA	NA	NA	NA	NA	NA	NA	NA
122	2	1	38	M	2017-08-14	2017-09-17	35	2017-08-11	3	1	3	1	3	1	NA	NA	NA	1	NA	8	0	1	1	1	NA	NA	NA	1	NA	NA	NA	1	1	CEFTRIAXONE	NA	AMPICILLIN	NA	METRONIDAZOLE	NA	NA	NA	NA	NA	NA	NA	NA	NA	NA	NA
123	2	1	46	F	2017-07-21	2017-07-31	11	2017-07-07	14	1	7	1	14	1	2	NA	NA	1	NA	8	0	0	4	0	NA	NA	NA	NA	NA	NA	2019-05-08	1	1	CEFTRIAXONE	NA	AMPICILLIN	NA	METRONIDAZOLE	NA	PISA	NA	NA	NA	NA	NA	NA	NA	NA	NA
124	2	1	23	M	2018-12-17	2019-01-07	22	2018-08-19	120	NA	NA	1	120	NA	NA	NA	NA	NA	NA	NA	0	0	1	1	14	NA	NA	1	NA	1	NA	NA	NA	CEFTRIAXONE	NA	AZITHROMYCIN	NA	ONDANSETRON	NA	OMEPRAZOLE	NA	NA	NA	NA	NA	NA	NA	NA	NA
125	2	1	44	M	2018-03-09	2018-03-12	4	2018-02-16	21	1	21	1	21	NA	NA	NA	NA	0	NA	NA	0	0	4	0	8	NA	NA	0	1	NA	NA	NA	NA	CEFTRIAXONE	NA	AMPICILLIN	NA	METRONIDAZOLE	NA	NA	NA	NA	NA	NA	NA	NA	NA	NA	NA
126	2	1	20	M	2018-05-10	2018-05-11	2	2018-05-07	3	1	3	1	3	NA	NA	1	3	NA	NA	NA	0	1	3	0	NA	NA	NA	0	1	NA	NA	NA	NA	METACHLORPROMIDE	NA	NA	NA	NA	NA	NA	NA	NA	NA	NA	NA	NA	NA	NA	NA
127	2	1	23	M	2018-12-23	2018-12-25	3	NA	NA	1	NA	NA	NA	NA	NA	1	NA	1	NA	NA	0	1	4	0	NA	NA	NA	0	1	NA	NA	NA	NA	METRONIDAZOLE	NA	RANITIDINE	NA	NA	NA	NA	NA	NA	NA	NA	NA	NA	NA	NA	NA
128	2	1	37	M	2017-02-18	2017-02-20	3	2017-01-28	21	1	21	1	NA	1	NA	1	NA	1	1	15	0	1	1	0	NA	NA	NA	1	NA	1	NA	1	NA	METRONIDAZOLE	NA	AMPICILLIN	NA	METRONIDAZOLE	NA	NA	NA	NA	NA	NA	NA	NA	NA	NA	NA
129	2	2	55	F	2017-08-22	2017-09-27	37	2017-08-15	7	NA	NA	1	7	NA	NA	NA	NA	NA	0	15	0	1	2	0	NA	NA	NA	1	NA	NA	2017-09-24	NA	NA	NA	NA	NA	NA	NA	NA	NA	NA	NA	NA	NA	NA	NA	NA	NA	NA
130	1	2	42	M	2015-11-17	2015-11-20	4	2015-11-13	4	0	NA	1	4	0	NA	0	NA	1	0	NA	0	1	1	1	NA	NA	NA	NA	NA	NA	NA	NA	NA	NA	NA	NA	NA	NA	NA	NA	NA	NA	NA	NA	NA	NA	NA	NA	NA
131	1	2	35	M	2016-02-08	2016-02-29	22	2016-02-03	5	NA	NA	1	3	NA	NA	NA	NA	1	1	NA	0	0	2	0	NA	NA	NA	NA	NA	NA	NA	NA	NA	NA	NA	NA	NA	NA	NA	NA	NA	NA	NA	NA	NA	NA	NA	NA	NA
132	1	2	45	M	2016-06-23	2016-07-08	16	2016-06-19	4	1	120	1	360	NA	NA	0	NA	1	1	NA	0	0	1	0	NA	NA	NA	NA	NA	0	2016-07-01	NA	NA	FLUCONAZOLE	1	CEFTRIAXONE	2	METRONIDAZOLE	5	AMPICILLIN	4	NA	NA	NA	NA	NA	NA	NA	NA
133	1	2	32	F	2016-06-01	2016-06-10	10	2016-05-25	7	1	1	1	7	NA	NA	1	7	NA	NA	NA	0	1	3	0	14	NA	NA	NA	NA	NA	NA	NA	NA	AMPHO B	NA	FLUCONAZOLE	NA	CEFTRIAXONE	6	METRONIDAZOLE	9	AMPICILLIN	5	ARTESUNATE	2	NA	NA	NA	NA
134	1	2	45	F	2016-12-14	2016-12-16	3	NA	NA	NA	NA	1	NA	1	NA	NA	NA	1	1	NA	0	1	4	0	14	NA	NA	NA	NA	NA	NA	NA	NA	CEFTRIAXONE	2	AMPICILLIN	2	METRONIDAZOLE	1	NA	NA	NA	NA	NA	NA	NA	NA	NA	NA
135	1	2	50	F	2016-11-21	2016-12-09	19	2016-10-22	30	NA	NA	1	30	1	NA	NA	NA	1	0	NA	0	0	1	0	NA	NA	NA	NA	NA	NA	NA	NA	NA	AMPHO B	NA	AMPICILLIN	17	CEFTRIAXONE	5	METRONIDAZOLE	13	FLUCONAZOLE	NA	PHENYTOIN	OS	SEPTRIN	NA	NA	NA
136	1	2	32	M	2015-11-26	2015-11-28	3	2015-11-24	2	NA	NA	1	2	NA	NA	NA	NA	1	0	NA	0	1	3	0	3	NA	NA	NA	NA	0	2015-11-27	NA	NA	FLUCONAZOLE	1	CEFTRIAXONE	2	AMPICILLIN	1	CIPROFLOXACIN	1	DICLOFENAC	2	SEPTRIN	NA	NA	NA	NA	NA
137	1	2	35	M	2015-07-31	2015-08-28	29	2015-07-17	14	1	NA	1	14	1	NA	NA	NA	1	1	NA	0	NA	NA	NA	NA	NA	NA	NA	NA	NA	NA	NA	NA	CEFTRIAXONE	7	AMPICILLIN	25	NA	NA	NA	NA	NA	NA	NA	NA	NA	NA	NA	NA
138	2	2	43	F	2017-11-23	2017-11-23	1	NA	NA	NA	NA	NA	NA	1	5	NA	NA	NA	NA	NA	0	NA	1	0	13	NA	NA	NA	NA	NA	NA	NA	NA	FLUCONAZOLE	NA	ACYCLOVIR	NA	SEPTRIN	NA	NA	NA	NA	NA	NA	NA	NA	NA	NA	NA
139	1	2	30	F	2016-01-15	2016-01-18	4	2016-01-01	14	NA	NA	1	14	NA	NA	1	14	NA	NA	NA	NA	0	2	NA	R/O 14	NA	NA	NA	NA	NA	NA	NA	NA	NA	NA	NA	NA	CEFTRIAXONE	NA	AMPICILLIN	1	NA	NA	NA	NA	NA	NA	NA	NA
140	1	2	15	F	2016-04-19	2016-05-18	30	2016-04-16	3	1	3	1	3	1	NA	NA	NA	NA	NA	NA	NA	0	1	1	8	HIV WASTING SYNDROME	NA	NA	0	NA	2016-04-20	0	NA	FLUCONAZOLE	5	NA	NA	CEFTRIAXONE	6	AMPICILLIN	10	METRONIDAZOLE	22	NA	NA	NA	NA	NA	NA
141	1	2	34	F	2016-01-01	2016-01-06	6	2015-12-29	3	NA	NA	1	3	1	3	1	3	0	0	NA	NA	0	1	NA	3	NA	NA	NA	NA	NA	NA	NA	NA	FLUCONAZOLE	NA	NA	NA	CEFTRIAXONE	2	VANCOMYCIN	NA	AMPICILLIN	NA	CIPROFLOXACIN	NA	NA	NA	NA	NA
142	1	2	38	M	2015-12-21	2016-01-11	22	2015-12-14	7	NA	NA	1	7	1	14	0	NA	1	1	NA	NA	0	4	1	14	NA	NA	NA	NA	2	NA	NA	NA	AMPHO B	2	FLUCONAZOLE	13	CEFTRIAXONE	9	AMPICILLIN	11	ARTESUNATE	2	NA	NA	NA	NA	NA	NA
143	1	2	55	M	2015-08-09	2015-09-23	46	2015-07-25	15	1	NA	1	NA	NA	NA	NA	NA	NA	NA	NA	0	0	1	0	14	15	HEP B	NA	NA	NA	NA	NA	NA	NA	NA	NA	NA	CEFTRIAXONE	8	METRONIDAZOLE	14	FLUCONAZOLE	4	GENTAMYCIN	1	NA	NA	NA	NA
144	1	2	27	F	2015-10-20	2015-10-31	12	NA	NA	1	NA	1	NA	NA	NA	NA	NA	NA	NA	NA	0	0	2	0	NA	NA	NA	NA	NA	NA	NA	NA	NA	NA	NA	NA	NA	CEFTRIAXONE	3	NA	NA	NA	NA	NA	NA	NA	NA	NA	NA
145	1	2	33	M	2015-05-18	2015-05-26	9	2015-04-18	30	1	NA	1	30	NA	NA	1	14	NA	NA	NA	0	0	2	0	NA	NA	NA	NA	NA	NA	NA	NA	NA	NA	NA	NA	NA	CEFTRIAXONE	3	AMPICILLIN	11	METRONIDAZOLE	5	GENTAMYCIN	1	NA	NA	NA	NA
146	1	2	24	M	2015-05-03	2015-05-06	4	2015-04-29	4	1	4	1	4	NA	NA	1	4	1	1	NA	0	0	1	0	3	NA	NA	NA	NA	NA	NA	NA	NA	NA	NA	NA	NA	CEFTRIAXONE	3	AMPICILLIN	3	METRONIDAZOLE	3	NA	NA	NA	NA	NA	NA
147	1	2	41	M	2016-09-05	2016-09-20	16	2016-08-30	6	1	3	1	3	1	3	NA	NA	1	1	NA	NA	0	3	NA	NA	NA	NA	NA	NA	NA	NA	NA	NA	AMPHO B	NA	NA	NA	CEFTRIAXONE	4	AMPICILLIN	4	METRONIDAZOLE	1	NA	NA	NA	NA	NA	NA
148	1	2	45	F	2017-01-31	2017-02-13	14	2017-01-27	4	0	NA	1	3	NA	NA	NA	NA	0	0	NA	NA	0	2	NA	R/O 14	NA	NA	NA	0	NA	2017-02-06	0	NA	FLUCONAZOLE	NA	NA	NA	AMPICILLIN	NA	CEFTRIAXONE	4	METRONIDAZOLE	NA	AZITHROMYCIN	NA	AMPICLOX	NA	NA	NA
149	1	2	42	F	2016-07-29	2016-07-31	3	2016-07-22	7	1	NA	1	7	NA	NA	NA	NA	1	NA	NA	NA	0	1	NA	R/O 18	NA	NA	NA	NA	NA	NA	NA	NA	FLUCONAZOLE	1	NA	NA	CEFTRIAXONE	1	AMPICILLIN	3	NA	NA	NA	NA	NA	NA	NA	NA
150	1	2	36	M	2015-11-13	2015-11-14	2	2015-10-13	31	NA	NA	1	30	1	1	NA	NA	NA	NA	NA	0	1	1	0	NA	NA	NA	NA	NA	NA	NA	NA	NA	NA	NA	NA	NA	NA	NA	NA	NA	NA	NA	NA	NA	NA	NA	NA	NA
151	1	2	36	M	2015-04-02	2015-04-20	19	2015-03-31	2	NA	NA	1	3	1	3	1	NA	1	1	NA	0	NA	3	0	3	NA	NA	NA	NA	NA	NA	0	NA	NA	NA	NA	NA	AMPICILLIN	24	METRONIDAZOLE	16	CEFTRIAXONE	9	NA	NA	NA	NA	NA	NA
152	1	2	25	F	2016-04-06	2016-04-21	16	2016-03-30	7	1	5	NA	NA	NA	NA	1	5	NA	0	NA	NA	NA	0	NA	6	NA	NA	NA	NA	NA	NA	NA	NA	NA	NA	NA	NA	AMPICILLIN	16	CEFTRIAXONE	5	NA	NA	NA	NA	NA	NA	NA	NA
153	1	2	29	M	2016-05-01	2016-05-11	11	2016-04-28	3	1	3	NA	NA	1	NA	1	3	1	1	NA	NA	0	3	NA	3	NA	NA	NA	NA	NA	NA	NA	NA	FLUCONAZOLE	NA	AMPICILLIN	10	METRONIDAZOLE	4	CEFTRIAXONE	2	ARTESUNATE	1	NA	NA	NA	NA	NA	NA
154	1	2	16	F	2016-05-05	2016-05-06	2	2016-03-06	60	1	5	1	5	1	NA	NA	NA	1	1	NA	NA	0	4	NA	2	8	PRE-ECLAMPSIA	NA	NA	NA	NA	NA	NA	NA	NA	CHLORAMPHENICOL	NA	CEFTRIAXONE	NA	NA	NA	NA	NA	NA	NA	NA	NA	NA	NA
155	1	2	30	M	2015-04-02	2015-04-19	18	2015-03-03	30	1	NA	1	30	1	NA	0	NA	0	0	NA	0	0	3	0	3	NA	NA	NA	NA	NA	NA	NA	NA	FLUCONAZOLE	NA	CEFTRIAXONE	16	AMPICILLIN	32	METRONIDAZOLE	20	NA	NA	NA	NA	NA	NA	NA	NA
156	1	2	22	F	2016-03-20	2016-03-22	3	2016-02-28	21	1	21	1	21	NA	NA	1	21	NA	NA	NA	NA	0	1	NA	NA	NA	NA	NA	NA	NA	NA	NA	NA	NA	NA	CEFTRIAXONE	1	AMPICILLIN	1	METRONIDAZOLE	1	NA	NA	NA	NA	NA	NA	NA	NA
157	1	2	60	F	2015-12-15	2015-12-17	3	2015-12-13	2	1	2	1	2	NA	NA	1	NA	0	0	NA	NA	0	1	0	6	NA	NA	NA	NA	0	2015-12-16	NA	NA	FLUCONAZOLE	3	CEFTRIAXONE	3	AMPICILLIN	3	CIPROFLOXACIN	3	NA	NA	NA	NA	NA	NA	NA	NA
158	1	2	39	M	2015-09-10	2015-09-27	18	2015-09-07	3	1	NA	1	NA	1	NA	NA	NA	0	NA	NA	0	0	1	NA	13	NA	NA	NA	NA	0	2015-09-10	NA	NA	FLUCONAZOLE	7	CEFTRIAXONE	14	AMPICILLIN	23	METRONIDAZOLE	14	NA	NA	NA	NA	NA	NA	NA	NA
159	1	2	26	F	2016-07-29	2016-08-15	18	2016-07-08	21	NA	NA	1	7	NA	NA	1	21	1	1	NA	0	1	1	1	3	NA	NA	NA	NA	0	2016-07-29	NA	NA	FLUCONAZOLE	NA	AMPHO B	NA	CEFTRIAXONE	8	AMPICILLIN	10	METRONIDAZOLE	12	NA	NA	NA	NA	NA	NA
160	1	2	28	F	2016-12-06	2016-12-12	7	2016-11-30	6	1	NA	1	7	1	NA	1	7	NA	NA	NA	NA	1	1	NA	NA	NA	NA	NA	NA	NA	NA	NA	NA	FLUCONAZOLE	1	NA	NA	CEFTRIAXONE	3	AMPICILLIN	3	NA	NA	NA	NA	NA	NA	NA	NA
161	1	2	30	F	2016-12-01	2016-12-08	8	2016-11-17	14	1	14	1	14	1	NA	0	NA	1	1	NA	NA	1	3	NA	3	18	NA	NA	NA	0	2016-12-02	NA	NA	AMPHO B	2	FLUCONAZOLE	2	CEFTRIAXONE	2	METRONIDAZOLE	5	AMPICILLIN	7	NA	NA	NA	NA	NA	NA
162	2	2	30	M	2017-04-01	2017-04-09	9	2017-03-02	30	1	30	1	30	NA	NA	1	7	NA	NA	NA	NA	NA	1	1	14	CRYPTOSPORIDOSIS	HIV WASTING SYNDROME	NA	NA	NA	NA	NA	NA	NA	NA	FLUCONAZOLE	NA	NA	NA	NA	NA	NA	NA	NA	NA	NA	NA	NA	NA
163	1	2	29	M	2016-03-29	2016-03-31	3	2016-01-29	60	NA	NA	1	NA	NA	NA	1	35	NA	NA	NA	NA	1	1	1	2	NA	NA	NA	NA	NA	NA	NA	NA	FLUCONAZOLE	NA	NA	NA	CEFTRIAXONE	6	METRONIDAZOLE	2	CHLORAMPHENICOL	5	BENZATHINE	10	NA	NA	NA	NA
164	1	2	53	M	2016-02-01	2016-02-08	8	NA	NA	1	NA	1	NA	NA	NA	1	NA	1	1	NA	0	1	1	NA	NA	NA	NA	NA	NA	NA	NA	NA	NA	CEFTRIAXONE	5	METRONIDAZOLE	7	AMPICILLIN	7	NA	NA	NA	NA	NA	NA	NA	NA	NA	NA
165	1	2	32	M	2016-03-18	2016-03-31	14	2016-03-11	7	1	NA	1	NA	NA	NA	1	7	1	NA	NA	0	1	1	0	NA	NA	NA	NA	NA	NA	NA	NA	NA	FLUCONAZOLE	NA	CEFTRIAXONE	4	METRONIDAZOLE	3	AMPICILLIN	4	NA	NA	NA	NA	NA	NA	NA	NA
166	1	2	52	F	2016-03-02	2016-03-14	13	2016-02-24	7	1	7	1	7	1	7	NA	NA	1	1	NA	0	1	3	NA	3	NA	NA	NA	NA	0	2016-03-07	NA	NA	AMPHO B	1	FLUCONAZOLE	NA	CEFTRIAXONE	4	METRONIDAZOLE	2	AMPICILLIN	5	NA	NA	NA	NA	NA	NA
167	1	2	45	M	2016-02-24	2016-03-04	10	2016-01-25	30	1	30	1	30	NA	NA	1	NA	1	1	NA	0	1	1	0	3	NA	NA	NA	NA	0	2016-03-02	NA	NA	AMPHO B	NA	NA	NA	CEFTRIAXONE	6	METRONIDAZOLE	12	AMPICILLIN	8	NA	NA	NA	NA	NA	NA
168	1	2	65	F	2016-03-21	2016-03-28	8	2016-01-21	60	1	NA	1	NA	NA	NA	NA	NA	NA	NA	NA	0	1	1	1	HIV WASTING SYNDROME	NA	NA	NA	0	NA	NA	NA	NA	AMPHO B	NA	FLUCONAZOLE	NA	CEFTRIAXONE	5	METRONIDAZOLE	4	AMPICILLIN	3	NA	NA	NA	NA	NA	NA
169	2	2	32	F	2018-10-11	2018-10-12	2	2018-09-27	14	NA	NA	1	14	NA	NA	NA	NA	0	0	NA	NA	NA	1	NA	NA	NA	NA	NA	NA	NA	NA	NA	NA	CEFTRIAXONE	1	NA	NA	NA	NA	NA	NA	NA	NA	NA	NA	NA	NA	NA	NA
170	2	2	33	M	2018-06-16	2018-06-26	11	NA	NA	NA	NA	NA	NA	1	NA	NA	NA	NA	NA	NA	0	NA	1	0	3	NA	NA	1	NA	0	2018-06-25	NA	NA	FLUCONAZOLE	6	CEFTRIAXONE	1	METRONIDAZOLE	6	AMPICILLIN	6	NA	NA	NA	NA	NA	NA	NA	NA
171	1	2	38	M	2015-09-22	2015-09-30	9	NA	NA	NA	NA	NA	NA	1	NA	NA	NA	1	1	NA	NA	1	1	1	3	NA	NA	NA	NA	NA	NA	NA	NA	FLUCONAZOLE	NA	NA	NA	AMPICILLIN	4	CEFTRIAXONE	2	METRONIDAZOLE	2	NA	NA	NA	NA	NA	NA
172	1	2	53	F	2016-03-29	2016-03-29	1	NA	NA	NA	NA	1	NA	1	NA	NA	NA	NA	NA	NA	NA	1	1	NA	14	HIV WASTING SYNDROME	NA	NA	NA	NA	NA	NA	NA	FLUCONAZOLE	NA	NA	NA	AMPICILLIN	NA	CEFTRIAXONE	NA	METRONIDAZOLE	NA	SEPTRIN	NA	NA	NA	NA	NA
173	2	2	24	F	2017-08-18	2017-08-20	3	2017-08-13	5	1	NA	1	5	1	NA	1	5	1	0	NA	NA	NA	1	NA	3	NA	NA	NA	NA	NA	NA	NA	NA	NA	NA	NA	NA	AMPICILLIN	2	CEFTRIAXONE	2	METRONIDAZOLE	2	NA	NA	NA	NA	NA	NA
174	1	2	49	M	2016-09-06	2016-09-13	8	NA	NA	1	NA	1	NA	NA	NA	NA	NA	NA	NA	NA	1	1	1	NA	14	NA	NA	NA	NA	NA	NA	NA	NA	FLUCONAZOLE	1	NA	NA	CEFTRIAXONE	3	GENTAMYCIN	3	NA	NA	NA	NA	NA	NA	NA	NA
175	1	2	36	M	2016-07-11	2016-07-13	3	2016-07-04	7	1	7	1	NA	NA	NA	0	NA	1	1	NA	NA	1	1	NA	NA	NA	NA	NA	NA	NA	NA	NA	NA	NA	NA	NA	NA	AMPICILLIN	NA	CEFTRIAXONE	1	METRONIDAZOLE	1	NA	NA	NA	NA	NA	NA
176	1	2	38	F	2015-12-30	2016-01-03	5	2015-12-23	7	1	7	NA	NA	1	1	NA	NA	0	0	NA	NA	1	3	NA	2	3	17	NA	NA	NA	NA	0	NA	FLUCONAZOLE	3	NA	NA	CEFTRIAXONE	1	CIPROFLOXACIN	4	ARTESUNATE	1	NA	NA	NA	NA	NA	NA
177	2	2	32	M	2017-03-30	2017-03-30	1	2017-02-28	30	1	21	1	21	NA	NA	1	NA	0	0	NA	0	NA	1	0	8	14	PNEUMOCYSTIS 17	NA	NA	NA	NA	NA	NA	NA	NA	NA	NA	NA	NA	NA	NA	NA	NA	NA	NA	NA	NA	NA	NA
178	2	2	50	F	2017-03-18	2017-03-20	3	2017-02-17	29	1	21	0	NA	0	NA	0	NA	1	0	NA	0	NA	1	0	14	NA	NA	NA	NA	NA	NA	NA	NA	NA	NA	NA	NA	METRONIDAZOLE	1	CEFTRIAXONE	NA	AMPICILLIN	NA	NA	NA	NA	NA	NA	NA
179	1	2	30	F	2016-10-15	2016-11-07	24	2016-09-15	30	1	7	1	7	0	NA	1	7	0	0	NA	0	1	1	0	18	NA	NA	NA	NA	NA	NA	NA	NA	CEFTRIAXONE	6	METRONIDAZOLE	10	AMPICILLIN	6	NA	NA	NA	NA	NA	NA	NA	NA	NA	NA
180	1	2	35	F	2016-08-17	2016-08-26	10	2016-05-19	90	0	NA	0	NA	0	NA	0	NA	1	0	NA	0	1	1	1	14	NA	NA	NA	NA	0	2016-08-17	NA	NA	CEFTRIAXONE	4	AMPICILLIN	3	AMPICLOX	2	METRONIDAZOLE	5	FLUCONAZOLE	1	NA	NA	NA	NA	NA	NA
181	1	2	45	M	2016-07-05	2016-07-12	8	2016-07-03	2	1	NA	1	NA	1	NA	NA	NA	1	1	NA	0	1	1	0	2	NA	NA	NA	NA	0	NA	0	NA	AMPHO B	1	AMPICILLIN	9	ARTESUNATE	1	METRONIDAZOLE	3	NA	NA	NA	NA	NA	NA	NA	NA
182	1	2	53	M	2016-01-13	2016-01-14	2	2015-12-30	14	NA	NA	1	14	1	NA	NA	NA	1	0	NA	0	1	4	0	6	NA	NA	NA	NA	NA	NA	NA	NA	CEFTRIAXONE	2	AMPICILLIN	NA	FLUCONAZOLE	1	NA	NA	NA	NA	NA	NA	NA	NA	NA	NA
183	1	2	43	F	2015-06-26	2015-06-26	1	NA	NA	NA	NA	1	NA	1	NA	NA	NA	1	NA	NA	0	1	1	0	3	8	13	NA	NA	NA	NA	NA	NA	CEFTRIAXONE	3	FLUCONAZOLE	NA	AMPICILLIN	1	NA	NA	NA	NA	NA	NA	NA	NA	NA	NA
184	1	2	30	F	2015-10-21	2015-10-28	8	2015-10-07	14	NA	NA	1	14	NA	NA	NA	NA	1	0	NA	0	1	1	0	14	NA	NA	NA	NA	NA	NA	NA	NA	AMPICILLIN	8	FLUCONAZOLE	1	CEFTRIAXONE	8	NA	NA	NA	NA	NA	NA	NA	NA	NA	NA
185	1	2	50	M	2015-06-17	2015-06-19	3	2015-06-10	7	NA	NA	1	7	1	NA	0	NA	1	1	NA	0	1	1	0	3	6	NA	NA	NA	NA	NA	NA	NA	AMPICILLIN	2	CEFTRIAXONE	3	METRONIDAZOLE	1	NA	NA	NA	NA	NA	NA	NA	NA	NA	NA
186	1	2	38	M	2015-07-14	2015-07-16	3	2015-07-09	5	NA	NA	1	5	NA	NA	0	NA	1	1	NA	0	1	1	0	NA	NA	NA	NA	NA	NA	NA	NA	NA	CEFTRIAXONE	2	METRONIDAZOLE	OS	AMPICILLIN	2	NA	NA	NA	NA	NA	NA	NA	NA	NA	NA
187	1	2	47	M	2015-07-01	2015-07-01	1	NA	NA	NA	NA	NA	NA	1	1	NA	NA	1	0	NA	0	1	2	0	10	NA	NA	NA	NA	NA	NA	NA	NA	AMPICILLIN	1	METRONIDAZOLE	OS	FLUCONAZOLE	NA	COARTEM	NA	NA	NA	NA	NA	NA	NA	NA	NA
188	1	2	35	M	2015-12-02	2015-12-08	7	2015-11-29	3	NA	NA	1	3	NA	NA	NA	NA	1	0	NA	0	1	1	0	2	10	NA	NA	NA	NA	NA	0	NA	CEFTRIAXONE	4	FLUCONAZOLE	6	METRONIDAZOLE	6	ARTESUNATE	2	NA	NA	NA	NA	NA	NA	NA	NA
189	1	2	36	M	2015-07-30	2015-08-02	4	2015-06-30	30	0	NA	1	NA	1	NA	1	NA	1	1	NA	0	1	2	0	NA	NA	NA	NA	NA	NA	NA	NA	NA	FLUCONAZOLE	4	CEFTRIAXONE	2	AMPICILLIN	4	SEPTRIN	NA	NA	NA	NA	NA	NA	NA	NA	NA
190	1	2	35	M	2016-09-10	2016-09-20	11	NA	NA	0	NA	1	NA	1	NA	0	NA	0	NA	NA	0	0	3	0	NA	NA	NA	NA	NA	NA	NA	NA	NA	GENTAMYCIN	1	AMPICILLIN	1	CEFTRIAXONE	1	NA	NA	NA	NA	NA	NA	NA	NA	NA	NA
191	1	2	55	M	2016-08-09	2016-08-11	3	2016-07-26	14	0	NA	1	14	0	NA	0	NA	1	NA	NA	0	0	1	0	NA	NA	NA	NA	NA	NA	NA	NA	NA	AMPICILLIN	4	METRONIDAZOLE	NA	CEFTRIAXONE	2	NA	NA	NA	NA	NA	NA	NA	NA	NA	NA
192	1	2	29	F	2016-07-21	2016-07-26	6	2016-07-18	3	0	NA	1	3	0	NA	1	3	NA	NA	NA	0	0	1	0	NA	NA	NA	NA	NA	NA	NA	NA	NA	AMPICILLIN	2	METRONIDAZOLE	2	CEFTRIAXONE	2	NA	NA	NA	NA	NA	NA	NA	NA	NA	NA
193	1	2	31	F	2016-03-14	2016-03-16	3	2016-02-29	14	1	30	1	14	1	NA	1	14	1	NA	NA	0	1	2	0	12	14	NA	NA	NA	NA	NA	NA	NA	AMPICILLIN	2	METRONIDAZOLE	3	CEFTRIAXONE	1	NA	NA	NA	NA	NA	NA	NA	NA	NA	NA
194	1	2	27	M	2015-04-04	2015-04-06	3	2015-03-28	7	1	7	1	7	1	NA	1	7	1	0	NA	0	1	3	0	3	NA	NA	NA	NA	NA	NA	NA	NA	AMPICILLIN	NA	CEFTRIAXONE	1	METRONIDAZOLE	1	NA	NA	NA	NA	NA	NA	NA	NA	NA	NA
195	1	2	45	M	2015-09-10	2015-09-12	3	2015-09-07	3	1	NA	1	NA	NA	NA	1	NA	1	1	NA	NA	1	3	NA	4	17	NA	NA	NA	NA	NA	NA	NA	CEFTRIAXONE	2	METRONIDAZOLE	2	FLUCONAZOLE	1	SEPTRIN	NA	NA	NA	NA	NA	NA	NA	NA	NA
196	1	2	35	M	2015-07-06	2015-07-10	5	2015-06-15	21	1	NA	1	21	NA	NA	NA	NA	1	1	NA	0	1	1	0	3	NA	NA	NA	NA	0	2015-07-06	NA	NA	AMPHO B	NA	FLUCONAZOLE	NA	AMPICILLIN	4	CEFTRIAXONE	4	METRONIDAZOLE	1	NA	NA	NA	NA	NA	NA
197	1	2	35	M	2015-06-29	2015-07-07	9	2015-06-25	4	NA	NA	1	4	1	4	NA	NA	1	1	NA	0	1	1	0	3	NA	NA	NA	NA	0	2015-07-01	NA	NA	AMPHO B	1	FLUCONAZOLE	NA	CEFTRIAXONE	7	METRONIDAZOLE	6	AMPICILLIN	13	SEPTRIN	NA	NA	NA	NA	NA
198	1	2	36	F	2015-12-03	2015-12-07	5	2015-11-29	4	1	4	1	4	1	NA	NA	NA	1	0	NA	0	1	1	0	3	NA	NA	NA	NA	NA	NA	0	NA	FLUCONAZOLE	4	CEFTRIAXONE	3	METRONIDAZOLE	4	SEPTRIN	NA	NA	NA	NA	NA	NA	NA	NA	NA
199	1	2	31	M	2015-11-04	2015-11-05	2	2015-10-30	5	1	5	1	5	1	NA	1	5	1	NA	NA	0	1	2	0	NA	NA	NA	NA	NA	NA	2015-11-05	0	NA	METRONIDAZOLE	NA	AMPICILLIN	NA	FLUCONAZOLE	NA	CEFIXIME	NA	NA	NA	NA	NA	NA	NA	NA	NA
200	1	2	32	M	2015-04-28	2015-05-10	13	2015-04-14	14	1	NA	1	14	1	NA	NA	NA	0	NA	NA	0	1	1	0	3	NA	NA	NA	NA	0	2015-05-06	NA	NA	FLUCONAZOLE	4	CEFTRIAXONE	13	SEPTRIN	3	AMPICILLIN	22	NA	NA	NA	NA	NA	NA	NA	NA
201	1	2	23	M	2015-02-26	2015-04-08	42	2015-02-12	14	1	7	1	14	NA	NA	0	NA	1	0	NA	NA	0	1	0	ICP	NA	NA	NA	NA	0	NA	NA	NA	AMPHO B	NA	FLUCONAZOLE	NA	AMPICILLIN	26	CEFTRIAXONE	16	NA	NA	NA	NA	NA	NA	NA	NA
202	1	2	35	F	2015-01-26	2015-02-10	16	2014-12-27	30	0	NA	0	NA	1	30	0	NA	0	0	NA	NA	0	1	0	NA	NA	NA	NA	NA	NA	NA	NA	NA	AMPHO B	6	FLUCONAZOLE	NA	METRONIDAZOLE	3	AMPICILLIN	3	CEFTRIAXONE	6	NA	NA	NA	NA	NA	NA
203	1	2	40	M	2015-02-11	2015-02-17	7	NA	NA	NA	NA	1	NA	NA	NA	NA	NA	0	0	NA	0	0	1	1	NA	NA	NA	NA	NA	NA	NA	NA	NA	AMPICILLIN	5	CEFTRIAXONE	5	NA	NA	NA	NA	NA	NA	NA	NA	NA	NA	NA	NA
204	1	2	24	M	2015-04-01	2015-04-20	20	2015-03-18	14	1	14	1	14	NA	NA	NA	NA	1	1	NA	0	0	3	1	14	NA	NA	NA	NA	NA	NA	NA	NA	FLUCONAZOLE	NA	SEPTRIN	NA	NA	NA	NA	NA	NA	NA	NA	NA	NA	NA	NA	NA
205	1	2	36	M	2015-03-10	2015-03-11	2	2015-03-07	3	NA	NA	1	NA	1	3	NA	NA	1	0	NA	0	0	1	0	2	HYPERGLYCEMIA	NA	NA	NA	NA	NA	NA	NA	AMPICILLIN	2	CEFTRIAXONE	1	METRONIDAZOLE	2	NA	NA	NA	NA	NA	NA	NA	NA	NA	NA
206	2	2	31	M	2017-05-21	2017-05-24	4	2017-05-14	7	1	7	1	7	1	1	1	NA	NA	1	NA	NA	NA	NA	NA	3	NA	NA	NA	NA	NA	NA	NA	NA	FLUCONAZOLE	NA	NA	NA	METRONIDAZOLE	3	NA	NA	NA	NA	NA	NA	NA	NA	NA	NA
207	2	2	46	F	2017-06-15	2017-06-16	2	2017-06-01	14	0	NA	1	14	0	NA	0	NA	1	NA	NA	0	NA	0	0	3	NA	NA	NA	NA	NA	NA	NA	NA	FLUCONAZOLE	NA	NA	NA	CEFTRIAXONE	NA	GENTAMYCIN	NA	NA	NA	NA	NA	NA	NA	NA	NA
208	2	2	30	F	2017-05-15	2017-06-07	24	NA	NA	1	NA	1	NA	0	NA	0	NA	0	NA	NA	0	NA	0	0	NA	NA	NA	NA	NA	NA	NA	NA	NA	NA	NA	NA	NA	CEFTRIAXONE	2	AMPICILLIN	1	NA	NA	NA	NA	NA	NA	NA	NA
209	2	2	26	M	2018-05-17	2018-05-18	2	2018-05-14	3	1	NA	1	NA	1	NA	NA	NA	0	1	NA	NA	NA	0	NA	2	12	NA	NA	NA	NA	NA	NA	NA	NA	NA	NA	NA	NA	NA	NA	NA	NA	NA	NA	NA	NA	NA	NA	NA
210	2	2	32	F	2017-10-14	2017-11-01	19	NA	NA	0	NA	1	NA	0	NA	0	NA	1	1	NA	0	NA	1	NA	3	NA	NA	NA	NA	NA	NA	NA	NA	NA	NA	NA	NA	CEFTRIAXONE	9	AMPICILLIN	13	METRONIDAZOLE	3	NA	NA	NA	NA	NA	NA
211	2	2	44	F	2017-04-28	2017-05-01	4	2017-04-21	7	0	NA	1	7	0	NA	0	NA	0	NA	NA	0	NA	0	NA	18	NA	NA	NA	NA	NA	NA	NA	NA	NA	NA	NA	NA	CEFTRIAXONE	NA	METRONIDAZOLE	NA	AMPICILLIN	NA	ARTESUNATE	NA	NA	NA	NA	NA
212	2	2	34	M	2017-04-22	2017-04-26	5	2017-04-15	7	1	7	1	7	1	7	1	7	1	0	NA	0	NA	0	NA	NA	NA	NA	NA	NA	NA	NA	NA	NA	NA	NA	NA	NA	CEFTRIAXONE	3	METRONIDAZOLE	4	AMPICILLIN	4	NA	NA	NA	NA	NA	NA
213	2	2	38	F	2017-06-06	2017-06-09	4	2017-05-31	6	0	NA	1	7	0	NA	1	NA	0	NA	NA	0	NA	0	NA	3	NA	NA	NA	NA	NA	NA	NA	NA	NA	NA	NA	NA	PISA	2	METRONIDAZOLE	2	FLUCONAZOLE	1	NA	NA	NA	NA	NA	NA
214	2	2	38	F	2017-06-08	2017-06-12	5	2017-06-06	2	1	NA	1	2	1	NA	0	NA	0	NA	NA	0	NA	0	NA	18	NA	NA	NA	NA	NA	NA	NA	NA	NA	NA	NA	NA	CEFTRIAXONE	1	METRONIDAZOLE	1	ARTESUNATE	1	NA	NA	NA	NA	NA	NA
215	2	2	30	M	2017-11-02	2017-11-18	17	2017-10-26	7	0	NA	1	21	0	NA	0	NA	0	0	NA	0	NA	0	1	2	14	17	NA	NA	NA	NA	NA	NA	NA	NA	NA	NA	CEFTRIAXONE	5	AMPICILLIN	16	METRONIDAZOLE	10	BENZYL PENICILLIN	3	NA	NA	NA	NA
216	2	2	33	F	2017-06-06	NA	NA	2017-06-03	3	0	NA	1	3	0	NA	0	NA	1	NA	NA	0	NA	0	0	NA	NA	NA	NA	NA	NA	NA	NA	NA	NA	NA	NA	NA	CEFTRIAXONE	NA	METRONIDAZOLE	NA	FLUCONAZOLE	NA	NA	NA	NA	NA	NA	NA
217	2	2	28	F	2018-09-10	2018-09-18	9	NA	NA	0	NA	1	NA	0	NA	0	NA	1	1	NA	0	NA	0	0	3	NA	NA	NA	NA	NA	NA	NA	NA	NA	NA	NA	NA	CEFTRIAXONE	5	AMPICILLIN	10	METRONIDAZOLE	5	NA	NA	NA	NA	NA	NA
218	2	2	28	F	2019-02-14	2019-02-22	9	NA	NA	1	NA	1	NA	NA	NA	NA	NA	1	NA	NA	0	NA	0	0	NA	NA	NA	NA	NA	NA	NA	NA	NA	CEFTRIAXONE	8	AMPICILLIN	19	NA	NA	NA	NA	NA	NA	NA	NA	NA	NA	NA	NA
219	2	2	35	F	2018-03-05	2018-03-10	6	2018-02-19	14	0	NA	1	14	NA	NA	NA	NA	1	0	NA	0	NA	1	0	13	NA	NA	NA	NA	NA	NA	NA	NA	AMPICILLIN	1	METRONIDAZOLE	6	CEFTRIAXONE	6	PHENYTOIN	NA	AMPICLOX	1	NA	NA	NA	NA	NA	NA
220	2	2	38	M	2017-03-23	2017-04-02	11	2017-03-16	7	NA	NA	NA	NA	1	NA	NA	NA	NA	NA	NA	0	NA	1	0	3	HEP B	NA	NA	NA	NA	NA	NA	NA	METRONIDAZOLE	7	CEFTRIAXONE	6	ARTESUNATE	1	SEPTRIN	NA	NA	NA	NA	NA	NA	NA	NA	NA
221	1	2	58	F	2016-07-09	2016-07-21	13	2016-07-04	5	1	5	1	5	0	NA	0	NA	NA	NA	NA	0	0	1	0	NA	NA	NA	1	NA	0	2016-07-09	NA	NA	AMPHO B	5	AMPICILLIN	6	CEFTRIAXONE	2	FLUCONAZOLE	NA	METRONIDAZOLE	11	NA	NA	NA	NA	NA	NA
222	1	2	22	M	2015-09-24	2015-10-16	23	2015-09-03	21	NA	NA	1	21	1	NA	0	NA	1	1	NA	0	0	3	0	NA	NA	NA	NA	NA	NA	NA	NA	NA	CEFTRIAXONE	12	METRONIDAZOLE	16	AMPICILLIN	26	FLUCONAZOLE	12	PENICILLIN	1	NA	NA	NA	NA	NA	NA
223	1	1	30	F	2016-03-07	2016-03-13	7	2016-02-14	22	1	21	1	21	1	21	1	21	1	1	15	0	1	3	0	NA	NA	NA	1	NA	1	NA	2	1	CEFTRIAXONE	NA	AMPICILLIN	NA	METRONIDAZOLE	NA	NA	NA	NA	NA	NA	NA	NA	NA	NA	NA
224	1	1	25	M	2017-02-10	2017-02-10	1	2017-01-27	14	NA	NA	1	14	1	1	NA	NA	NA	NA	8	0	1	1	0	NA	NA	NA	1	NA	1	NA	NA	NA	CEFTRIAXONE	NA	METRONIDAZOLE	NA	AMPICILLIN	NA	NA	NA	NA	NA	NA	NA	NA	NA	NA	NA
225	1	1	50	F	2015-10-24	2015-11-19	27	2015-10-17	7	1	7	1	5	NA	NA	NA	NA	1	NA	NA	0	0	4	0	NA	NA	NA	2	NA	NA	NA	1	1	METRONIDAZOLE	NA	CEFTRIAXONE	NA	AMPICILLIN	NA	SEPTRIN	NA	NA	NA	NA	NA	NA	NA	NA	NA
226	1	1	15	F	2016-02-16	2016-04-03	48	2016-02-10	6	1	6	1	6	1	NA	0	NA	0	0	15	0	0	2	0	NA	NA	NA	1	NA	NA	NA	1	1	CEFTRIAXONE	NA	AMPICILLIN	NA	METRONIDAZOLE	NA	MORPHINE	NA	TRAMADOL	NA	NA	NA	NA	NA	NA	NA
227	1	1	33	M	2016-05-19	2016-06-06	19	2016-04-19	30	0	NA	1	30	1	NA	NA	NA	1	1	15	0	0	1	0	NA	NA	NA	1	NA	1	NA	NA	1	CEFTRIAXONE	NA	METRONIDAZOLE	NA	DICLOFENAC	NA	SEPTRIN	NA	LASIX	NA	NA	NA	NA	NA	NA	NA
228	1	1	48	M	2016-04-04	2016-04-12	9	2016-03-04	31	1	30	NA	NA	1	NA	NA	NA	1	NA	14	0	0	1	1	14	NA	NA	1	1	1	NA	NA	NA	AMPICILLIN	NA	METRONIDAZOLE	NA	CEFTRIAXONE	NA	ARTESUNATE	NA	NA	NA	NA	NA	NA	NA	NA	NA
229	1	1	30	M	2016-06-15	2016-07-08	24	2016-06-01	14	NA	NA	1	14	NA	NA	1	14	NA	NA	NA	0	0	3	0	18	NA	NA	1	NA	1	NA	NA	NA	AMPICILLIN	NA	METRONIDAZOLE	NA	ARTESUNATE	NA	DIAZEPAM	NA	NA	NA	NA	NA	NA	NA	NA	NA
230	1	1	12	M	2015-06-22	2015-07-06	15	2015-05-19	34	1	NA	1	3	NA	NA	1	3	0	0	15	0	1	2	0	NA	NA	NA	1	1	NA	NA	NA	NA	PHENYTOIN	NA	MORPHINE	NA	BISACODYL	NA	ARTESUNATE	NA	CEFTRIAXONE	NA	AMPICILLIN	NA	NA	NA	NA	NA
231	1	1	46	F	2015-05-13	2015-05-25	13	2015-03-23	51	1	60	1	NA	1	NA	NA	NA	1	1	12	0	1	3	1	14	NA	NA	1	NA	1	NA	NA	1	CEFTRIAXONE	NA	MORPHINE	NA	NA	NA	NA	NA	NA	NA	NA	NA	NA	NA	NA	NA
232	1	1	29	M	2016-08-13	2016-08-26	14	NA	NA	1	NA	1	NA	NA	NA	1	NA	1	1	NA	0	0	1	1	GENITAL HERPES	NA	NA	0	1	NA	NA	NA	NA	AMPICILLIN	NA	TRAMADOL	NA	ACYCLOVIR CREAM	NA	CEFTRIAXONE	NA	NA	NA	NA	NA	NA	NA	NA	NA
233	1	1	32	M	2015-03-27	2015-04-11	16	2015-02-25	30	1	NA	1	14	NA	NA	NA	NA	0	0	15	0	0	2	0	NA	NA	NA	NA	1	NA	NA	NA	NA	AMPICILLIN	NA	CEFTRIAXONE	NA	METRONIDAZOLE	NA	COARTEM	NA	NA	NA	NA	NA	NA	NA	NA	NA
234	1	1	55	M	2015-08-31	2015-09-10	11	2015-07-02	60	NA	NA	1	60	1	NA	NA	NA	NA	NA	NA	0	1	3	0	NA	NA	NA	1	NA	1	NA	1	1	METRONIDAZOLE	NA	LINEZOLID	NA	CEFTRIAXONE	NA	DICLOFENAC	NA	NA	NA	NA	NA	NA	NA	NA	NA
235	1	1	29	M	2015-09-22	2015-10-05	14	NA	NA	1	NA	1	NA	NA	NA	1	NA	NA	NA	NA	0	1	2	0	NA	NA	NA	1	NA	1	NA	1	1	METRONIDAZOLE	NA	TRAMADOL	NA	AMPICILLIN	NA	MORPHINE	NA	SEPTRIN	NA	PREDNISOLONE	NA	NA	NA	NA	NA
236	1	1	43	M	2016-02-08	2016-03-07	29	2016-02-03	5	0	NA	1	7	1	1	1	4	1	1	NA	1	1	1	1	17	NA	NA	1	1	NA	NA	NA	NA	CEFTRIAXONE	NA	AMPICILLIN	NA	AMITRIPTYLINE	NA	METRONIDAZOLE	NA	DICLOFENAC	NA	CODEINE	NA	PYRIDOXINE	NA	LOPERAMIDE	NA
237	1	1	32	M	2016-05-15	2016-05-19	5	2016-04-15	30	1	7	1	30	NA	NA	NA	NA	NA	NA	NA	0	1	3	0	NA	NA	NA	1	NA	1	NA	2	NA	METRONIDAZOLE	NA	CEFTRIAZONE	NA	AMPICILLIN	NA	DIAZEPAM	NA	NA	NA	NA	NA	NA	NA	NA	NA
238	1	1	46	M	2016-07-15	2016-07-26	12	2016-07-12	3	1	NA	1	NA	1	NA	NA	NA	1	1	9	1	1	1	0	NA	NA	NA	1	NA	1	NA	2	NA	METRONIDAZOLE	NA	CEFTRIAZONE	NA	AMPICILLIN	NA	NA	NA	NA	NA	NA	NA	NA	NA	NA	NA
239	1	1	45	M	2016-05-31	2016-07-31	62	2016-05-10	21	1	21	1	21	NA	NA	NA	NA	NA	NA	NA	0	1	3	1	NA	NA	NA	1	NA	1	NA	2	NA	METRONIDAZOLE	NA	CEFTRIAZONE	NA	NA	NA	NA	NA	NA	NA	NA	NA	NA	NA	NA	NA
240	1	1	24	F	2016-01-18	2016-02-06	20	2016-01-13	5	NA	NA	1	5	NA	NA	NA	NA	0	NA	NA	0	1	3	0	NA	NA	NA	1	NA	1	NA	2	NA	METRONIDAZOLE	NA	CEFTRIAZONE	NA	AMPICILLIN	NA	ARTESUNATE	NA	NA	NA	NA	NA	NA	NA	NA	NA
241	1	1	32	F	2016-01-22	2016-01-25	4	NA	NA	NA	NA	1	NA	NA	NA	NA	NA	1	0	NA	0	1	3	0	NA	NA	NA	1	NA	1	NA	2	NA	CEFTRIAXONE	NA	AMPICILLIN	NA	METRONIDAZOLE	NA	NA	NA	NA	NA	NA	NA	NA	NA	NA	NA
242	1	1	19	F	2016-12-19	2016-12-24	6	2016-11-29	20	NA	NA	1	NA	NA	NA	NA	NA	0	NA	15	1	1	1	0	NA	NA	NA	1	1	1	2016-10-26	2	NA	METRONIDAZOLE	NA	CEFTRIAZONE	NA	AMPICILLIN	NA	ARTESUNATE	NA	NA	NA	NA	NA	NA	NA	NA	NA
243	1	2	42	M	2016-12-07	2016-12-13	7	2016-11-23	14	NA	NA	1	14	1	NA	1	NA	0	NA	15	0	1	4	1	NA	NA	NA	NA	NA	NA	NA	NA	NA	METRONIDAZOLE	NA	CEFTRIAxONE	NA	AMPICILLIN	NA	NA	NA	NA	NA	NA	NA	NA	NA	NA	NA
244	1	1	30	F	2016-03-09	2016-03-16	8	2016-03-05	4	NA	NA	1	4	NA	NA	1	4	0	NA	15	0	0	3	0	NA	NA	NA	1	NA	1	NA	2	NA	CEFTRIAXONE	NA	AMPICILLIN	NA	NA	NA	NA	NA	NA	NA	NA	NA	NA	NA	NA	NA
245	1	1	27	F	2016-02-02	2016-03-08	36	2016-01-30	3	NA	NA	0	NA	NA	NA	NA	NA	0	NA	15	1	0	1	1	NA	NA	NA	2	NA	1	2016-02-03	1	NA	CEFTRIAXONE	NA	AMPICILLIN	NA	METRONIDAZOLE	NA	NA	NA	NA	NA	NA	NA	NA	NA	NA	NA
246	1	2	33	F	2015-02-13	2015-02-24	12	2015-01-13	31	NA	NA	1	30	NA	NA	NA	NA	0	0	NA	0	0	4	1	NA	NA	NA	1	NA	NA	NA	NA	NA	NA	NA	NA	NA	NA	NA	NA	NA	NA	NA	NA	NA	NA	NA	NA	NA
247	1	1	53	M	2015-12-06	2015-12-17	12	2015-12-04	2	NA	NA	1	2	NA	NA	NA	NA	0	0	12	0	1	1	0	NA	NA	NA	1	NA	NA	NA	1	NA	CEFTRIAXONE	NA	ARTESUNATE	NA	AMPICILLIN	NA	CIPROFLOXACIN	NA	NA	NA	NA	NA	NA	NA	NA	NA
248	1	1	50	M	2015-07-26	2015-08-29	35	2015-07-12	14	NA	NA	1	14	1	14	NA	NA	0	0	NA	0	1	1	0	NA	NA	NA	0	1	NA	NA	NA	NA	HALPERIDOL	NA	DIAZEPAM	NA	SEPTRIN	NA	CHLORPROMAZINE	NA	ARTANE	NA	NA	NA	NA	NA	NA	NA
249	1	2	28	F	2016-04-11	2016-05-16	36	NA	NA	1	NA	1	NA	NA	NA	1	NA	NA	NA	NA	0	1	1	1	14	NA	NA	1	NA	NA	NA	NA	NA	AMPICILLIN	NA	METRONIDAZOLE	NA	ARTESUNATE	NA	NA	NA	NA	NA	NA	NA	NA	NA	NA	NA
250	1	2	26	M	2015-12-21	2015-12-23	3	2015-12-14	7	NA	NA	1	7	1	7	1	NA	0	0	NA	1	0	1	0	NA	NA	NA	0	NA	NA	2015-10-11	NA	NA	CEFTRIAXONE	NA	SEPTRIN	NA	ARTESUNATE	NA	CO-CODEMOL	NA	SEPTRIN	NA	NA	NA	NA	NA	NA	NA
251	1	1	32	M	2016-04-25	2016-05-14	20	2016-04-11	14	0	NA	1	14	NA	NA	1	14	NA	NA	15	0	1	2	NA	NA	NA	NA	NA	1	NA	NA	NA	NA	CEFTRIAXONE	NA	METRONIDAZOLE	NA	AMPICILLIN	NA	NA	NA	NA	NA	NA	NA	NA	NA	NA	NA
252	1	2	38	M	2016-02-01	2016-02-19	19	2016-01-18	14	1	14	1	14	1	NA	NA	NA	1	NA	15	0	0	3	0	NA	NA	NA	1	NA	NA	2014-10-24	NA	NA	CEFTRIAXONE	NA	METRONIDAZOLE	NA	ARTESUNATE	NA	NA	NA	NA	NA	NA	NA	NA	NA	NA	NA
253	1	2	35	M	2016-02-08	2016-02-29	22	2016-02-03	5	NA	NA	1	3	NA	NA	NA	NA	1	1	NA	0	0	2	0	NA	NA	NA	NA	NA	NA	NA	NA	NA	FLUCONAZOLE	5	AMPHO B	9	CEFTRIAXONE	6	AMPICILLIN	3	NA	NA	NA	NA	NA	NA	NA	NA
254	1	2	30	F	2015-09-28	2015-10-30	33	NA	NA	NA	NA	1	NA	1	NA	NA	NA	1	NA	NA	0	0	3	0	NA	NA	NA	NA	NA	NA	NA	NA	NA	CEFTRIAXONE	NA	AMPICILLIN	NA	METRONIDAZOLE	NA	NA	NA	NA	NA	NA	NA	NA	NA	NA	NA
255	1	2	34	M	2015-07-21	2015-08-18	29	2015-07-16	5	NA	NA	1	5	1	NA	NA	NA	1	1	13	0	0	4	0	NA	NA	NA	NA	NA	NA	NA	NA	NA	CEFTRIAXONE	NA	AMPICILLIN	NA	METRONIDAZOLE	NA	NA	NA	NA	NA	NA	NA	NA	NA	NA	NA
256	1	1	35	M	2015-08-05	2015-09-03	30	2015-08-02	3	NA	NA	NA	NA	1	2	NA	NA	NA	NA	NA	0	0	1	0	NA	NA	NA	NA	1	NA	NA	NA	NA	CEFTRIAXONE	NA	AMPICILLIN	NA	METRONIDAZOLE	NA	ARTESUNATE	NA	NA	NA	NA	NA	NA	NA	NA	NA
257	1	1	38	M	2015-07-12	2015-07-21	10	2015-06-21	21	NA	NA	1	21	1	NA	NA	NA	NA	1	15	0	0	3	0	NA	NA	NA	NA	1	NA	NA	NA	NA	CEFTRIAXONE	NA	AMPICILLIN	NA	METRONIDAZOLE	NA	NA	NA	NA	NA	NA	NA	NA	NA	NA	NA
258	1	1	34	F	2016-05-28	2016-06-18	22	2016-05-25	3	NA	NA	1	3	NA	NA	NA	NA	NA	NA	NA	0	0	1	1	NA	NA	NA	NA	NA	NA	NA	NA	NA	CEFTRIAXONE	NA	METRONIDAZOLE	NA	NA	NA	NA	NA	NA	NA	NA	NA	NA	NA	NA	NA
259	1	1	25	F	2016-09-10	2016-09-17	8	NA	NA	NA	NA	NA	NA	NA	NA	NA	NA	NA	NA	NA	0	1	3	0	NA	NA	NA	NA	NA	1	NA	NA	NA	NA	NA	NA	NA	NA	NA	NA	NA	NA	NA	NA	NA	NA	NA	NA	NA
260	1	1	43	M	2015-03-17	2015-03-25	9	NA	NA	1	NA	1	NA	NA	NA	NA	NA	NA	NA	11	0	1	3	0	NA	NA	NA	NA	1	NA	NA	NA	NA	NA	NA	NA	NA	NA	NA	NA	NA	NA	NA	NA	NA	NA	NA	NA	NA
261	1	1	38	M	2015-02-24	2015-03-08	13	2014-11-26	90	1	90	1	90	NA	NA	NA	NA	NA	NA	15	0	1	1	0	NA	NA	NA	NA	NA	1	NA	NA	NA	CEFTRIAXONE	NA	AMPICILLIN	NA	METRONIDAZOLE	NA	CIPROFLOXACIN	NA	NA	NA	NA	NA	NA	NA	NA	NA
262	1	1	19	F	2015-10-05	2015-10-13	9	2015-09-05	30	NA	NA	1	30	NA	NA	NA	NA	NA	NA	NA	0	0	1	0	NA	NA	NA	NA	NA	1	NA	1	1	CEFTRIAXONE	NA	AMPICILLIN	NA	METRONIDAZOLE	NA	ARTESUNATE	NA	NA	NA	NA	NA	NA	NA	NA	NA
263	1	1	40	F	2015-07-23	2015-07-28	6	2015-07-18	5	NA	NA	1	5	NA	NA	1	5	1	NA	NA	0	1	1	NA	NA	NA	NA	NA	NA	1	NA	2	1	CEFTRIAXONE	NA	AMPICILLIN	NA	METRONIDAZOLE	NA	ARTESUNATE	NA	NA	NA	NA	NA	NA	NA	NA	NA
388	1	1	45	F	2015-05-12	2015-05-29	18	2015-05-08	4	0	NA	1	4	0	NA	0	NA	1	1	15	0	0	4	0	NA	NA	NA	1	NA	1	NA	2	1	CEFTRIAXONE	NA	NA	NA	NA	NA	NA	NA	NA	NA	NA	NA	NA	NA	NA	NA
265	1	1	51	M	2015-05-10	2015-05-29	20	2015-04-10	30	NA	NA	1	30	1	30	NA	NA	1	1	15	0	0	3	0	NA	NA	NA	1	NA	1	NA	2	1	CEFTRIAXONE	NA	AMPICILLIN	NA	METRONIDAZOLE	NA	NA	NA	NA	NA	NA	NA	NA	NA	NA	NA
266	1	1	44	M	2016-09-02	2016-09-10	9	2016-08-18	15	1	7	1	7	1	7	1	NA	NA	NA	NA	0	0	2	0	NA	NA	NA	NA	NA	1	NA	2	1	CEFTRIAXONE	NA	AMPICILLIN	NA	NA	NA	NA	NA	NA	NA	NA	NA	NA	NA	NA	NA
267	1	1	34	M	2015-11-17	2015-11-23	7	2015-11-15	2	1	2	1	2	NA	NA	1	NA	1	1	NA	1	0	2	0	NA	NA	NA	1	NA	1	2015-04-01	2	1	CEFTRIAXONE	NA	NA	NA	NA	NA	NA	NA	NA	NA	NA	NA	NA	NA	NA	NA
268	1	1	27	F	2015-09-22	2015-10-15	24	2015-09-18	4	0	NA	1	4	1	4	NA	NA	1	NA	NA	0	0	1	0	NA	NA	NA	NA	1	NA	NA	NA	NA	CEFTRIAXONE	NA	AMPICILLIN	NA	METRONIDAZOLE	NA	NA	NA	NA	NA	NA	NA	NA	NA	NA	NA
269	1	1	28	F	2016-06-20	2016-07-04	15	2016-06-06	14	1	14	1	14	NA	NA	1	14	1	1	15	0	1	2	0	NA	NA	NA	1	NA	1	NA	NA	NA	NA	NA	NA	NA	NA	NA	NA	NA	NA	NA	NA	NA	NA	NA	NA	NA
270	1	1	34	M	2015-08-11	2015-08-14	4	NA	NA	1	NA	NA	NA	NA	NA	1	NA	1	1	8	0	1	2	0	NA	NA	NA	1	NA	1	NA	2	1	CEFTRIAXONE	NA	AMPICILLIN	NA	METRONIDAZOLE	NA	NA	NA	NA	NA	NA	NA	NA	NA	NA	NA
271	1	1	35	M	2016-03-14	2016-04-02	20	2016-03-07	7	1	7	1	7	NA	NA	NA	NA	NA	NA	NA	0	1	1	0	NA	NA	NA	1	1	1	NA	2	1	CEFTRIAXONE	NA	AMPICILLIN	NA	METRONIDAZOLE	NA	NA	NA	NA	NA	NA	NA	NA	NA	NA	NA
272	1	1	68	M	2015-10-05	2015-10-09	5	2015-09-30	5	NA	NA	NA	NA	1	5	NA	NA	NA	NA	6	0	1	1	0	NA	NA	NA	1	NA	1	NA	1	1	CEFTRIAXONE	NA	AMPICILLIN	NA	METRONIDAZOLE	NA	NA	NA	NA	NA	NA	NA	NA	NA	NA	NA
273	1	1	53	M	2015-01-30	2015-01-31	2	2015-01-16	14	NA	NA	1	14	0	NA	NA	NA	NA	NA	NA	0	0	3	0	NA	NA	NA	1	1	1	NA	NA	NA	NA	NA	NA	NA	NA	NA	NA	NA	NA	NA	NA	NA	NA	NA	NA	NA
[truncated: 11 more columns]
