# Supplementary material for: Impact of a Cryptococcal meningitis diagnosis and treatment program at Lira Regional Referral Hospital in rural, Northern Uganda
Source: PLOS Glob Public Health. 2022 May 16;2(5):e0000254. doi: 10.1371/journal.pgph.0000254 (PMC9878995; doi:10.1371/journal.pgph.0000254)
Supplement: S2 Table — The patients listed in this Supplement were hospitalized for meningitis, but did not have confirmed or presumed CM. Patients included in this Supplement from cohort 1 were admitted to the hospital with non-CM meningitis from February 2015 to February 2017, except one patient who was admitted in January 2015. Patients with non-CM meningitis in cohort 2 were admitted from February 2017 to February 2019. The diagnoses listed are the confirmed or suspected diagnoses during their hospitalization, based on their hospital charts. (XLSX) [file pgph.0000254.s002.xlsx]

## Sheet: Sheet1
	Supplement 2. Primary Data for Patients with non-CM Meningitis.
	The patients listed in this Supplement were hospitalized for meningitis, but did not have confirmed or presumed CM. Patients included in this Supplement from cohort 1 were admitted to the hospital with non-CM meningitis from February 2015 to February 2017, except one patient who was admitted in January 2015. Patients with non-CM meningitis in cohort 2 were admitted from February 2017 to February …
	The term NA is used throughout this supplement as an abbreviation for "not available" to denote missing data that was not available in patient records. This data may have been missing because information was not obtained, not recorded, or testing was not done. The term "unknown" refers to data that was identified as unknown in the source documents.
								Hospital Diagnosis Codes: CM = 1, TB Meningitis = 2, Bacterial Meningitis = 3, Viral Meningitis = 4, Cerebral Malaria = 5, Toxoplasmosis = 6, Candida = 7, Septicemia = 8, Kaposi Sarcoma = 9, HIV Psychosis = 10, Urinary Tract Infection = 11, Immune reconstitution inflammatory syndrome = 12, Encephalitis = 13, Pulmonary TB = 14, Extrapulmonary TB = 15, Hepatic encephalopathy = 16, Pneumonia = 17, M…
Study ID	Cohort Number	Age	Sex	Admit Date	Discharge Date	Days of Hospitalization	Death during Hospitalization (1=yes, 0=no)	Diagnosis 1	Diagnosis 2	Diagnosis 3	Diagnosis 4	HIV status (0=negative, 1=positive, 2=unknown)
274	1	22	M	2017-02-06	2017-02-20	15	0	3	NA	NA	NA	0
275	1	6	M	2017-02-14	2017-02-22	9	NA	9	NA	NA	NA	1
276	1	58	M	2017-02-18	2017-03-11	22	0	3	NA	NA	NA	0
277	1	43	F	2017-02-14	2017-02-27	14	1	6	NA	NA	NA	1
278	1	38	M	2017-03-01	2017-03-08	8	0	3	NA	NA	NA	0
279	1	47	F	2017-03-07	2017-03-21	15	0	3	NA	NA	NA	1
280	1	25	M	2017-03-14	2017-03-16	3	0	3	NA	NA	NA	1
281	1	14	F	2017-03-12	2017-03-13	2	1	3	NA	NA	NA	1
282	1	46	M	2017-03-20	2017-03-23	4	0	4	NA	NA	NA	1
283	1	19	F	2017-05-09	2017-05-16	8	1	3	NA	NA	NA	0
284	1	30	M	2017-05-23	NA	NA	0	3	NA	NA	NA	0
285	1	43	F	2017-06-01	2017-06-09	9	NA	6	NA	NA	NA	1
286	1	34	M	2017-05-19	2017-05-23	5	1	3	NA	NA	NA	0
287	1	33	M	2017-06-15	2017-08-23	70	0	3	NA	NA	NA	0
288	1	36	M	2017-06-19	2017-07-07	19	1	2	NA	NA	NA	1
289	1	36	M	2017-08-09	2017-08-23	15	0	3	NA	NA	NA	1
290	2	38	M	2017-08-13	2017-08-25	13	1	6	NA	NA	NA	1
291	1	37	M	2017-09-08	2017-09-17	10	0	2	NA	NA	NA	1
292	1	40	M	2017-05-23	2017-06-08	17	NA	3	NA	NA	NA	0
293	2	59	M	2017-08-28	2017-09-06	10	1	3	NA	NA	NA	1
294	2	42	M	2017-09-25	2017-09-28	4	NA	3	NA	NA	NA	1
295	2	7	M	2017-09-28	2017-10-04	7	0	3	NA	NA	NA	0
296	1	22	M	2017-09-29	2017-10-08	10	0	3	NA	NA	NA	1
297	2	51	F	2017-11-01	2017-11-11	11	1	3	NA	NA	NA	1
298	2	31	M	2017-11-15	2017-11-18	4	1	13	NA	NA	NA	1
299	2	33	M	2017-11-17	2017-11-27	11	0	4	NA	NA	NA	1
300	1	36	M	2017-11-21	NA	NA	0	3	NA	NA	NA	1
301	1	42	M	2017-10-04	2017-12-08	66	0	2	NA	NA	NA	1
302	1	48	M	2017-10-12	2017-10-15	4	1	2	NA	NA	NA	1
303	1	36	F	2017-10-12	2017-10-14	3	NA	3	NA	NA	NA	1
304	1	33	M	2017-12-06	NA	NA	0	3	NA	NA	NA	1
305	1	39	F	2017-12-11	2017-12-19	9	0	4	NA	NA	NA	2
306	2	40	M	2017-12-12	NA	NA	0	3	NA	NA	NA	1
307	2	42	M	2017-12-20	2017-12-25	6	0	3	NA	NA	NA	1
308	2	37	F	2017-12-30	2018-01-03	5	0	11	NA	NA	NA	1
309	2	75	F	2018-01-13	2018-01-24	12	0	11	NA	NA	NA	1
310	2	50	M	2018-02-05	2018-02-06	2	1	2	NA	NA	NA	1
311	2	45	M	2018-02-17	2018-02-18	2	1	2	NA	NA	NA	1
312	2	45	M	2018-03-17	NA	NA	NA	13	NA	NA	NA	1
313	1	30	F	2018-03-19	2018-03-24	6	0	3	8	NA	NA	1
314	1	40	M	2018-03-23	2018-03-26	4	0	3	NA	NA	NA	0
315	2	68	M	2018-02-20	2018-03-04	13	0	3	NA	NA	NA	1
316	2	35	F	2018-04-09	NA	NA	0	3	NA	NA	NA	1
317	1	22	F	2018-04-13	2018-05-07	25	0	3	18	NA	NA	0
318	1	30	F	2018-04-17	2018-04-23	7	0	3	18	NA	NA	1
319	1	26	F	2018-04-19	2018-04-28	10	0	3	NA	NA	NA	1
320	2	13	F	2018-04-20	NA	NA	0	3	NA	NA	NA	0
321	1	8	M	2018-03-03	2018-03-07	5	0	3	NA	NA	NA	1
322	2	53	F	2018-03-28	2018-04-07	11	0	3	NA	NA	NA	1
323	2	43	M	2018-05-21	2018-06-05	16	1	6	NA	NA	NA	1
324	1	39	F	2018-06-12	2018-06-18	7	0	3	8	NA	NA	1
325	1	51	F	2018-06-08	2018-06-20	13	1	13	NA	NA	NA	1
326	1	33	M	2018-07-05	2018-07-06	2	1	2	NA	NA	NA	1
327	1	32	F	2018-07-14	NA	NA	0	13	18	NA	NA	1
328	1	10	F	2018-08-02	2018-08-20	19	0	3	NA	NA	NA	1
329	1	38	M	2018-08-10	2018-08-18	9	0	3	NA	NA	NA	1
330	1	29	F	2018-08-20	2018-09-10	22	0	3	NA	NA	NA	1
331	1	48	M	2018-08-20	2018-08-27	8	0	3	NA	NA	NA	1
332	2	31	F	2018-08-31	2018-09-05	6	1	2	NA	NA	NA	1
333	2	45	M	2018-09-02	2018-09-06	5	1	2	NA	NA	NA	1
334	1	42	M	2018-07-08	2018-07-12	5	0	3	NA	NA	NA	1
335	1	29	M	2018-09-06	2018-10-01	26	0	3	12	NA	NA	1
336	1	25	M	2018-09-22	2018-09-24	3	0	2	NA	NA	NA	1
337	1	26	F	2018-10-03	2018-10-12	10	0	2	NA	NA	NA	1
338	1	20	F	2018-10-09	2018-11-17	40	0	3	NA	NA	NA	1
339	1	43	M	2018-10-12	2018-10-19	8	0	3	NA	NA	NA	1
340	1	40	F	2018-11-04	2018-11-09	6	0	3	NA	NA	NA	1
341	1	62	M	2019-01-17	2019-02-15	30	0	3	16	NA	NA	1
342	1	29	M	2019-01-21	2019-01-22	2	1	2	NA	NA	NA	1
343	1	26	M	2018-01-25	2018-02-06	13	0	3	NA	NA	NA	1
344	1	32	F	2017-05-22	2017-05-30	9	0	3	8	NA	NA	1
345	1	20	M	2019-02-22	2019-03-08	15	0	3	NA	NA	NA	1
346	1	25	F	2017-12-21	2017-12-24	4	0	3	18	NA	NA	0
347	1	45	M	2017-07-05	2017-07-31	27	0	3	SOL	BRAIN ABSCESS	NA	0
348	1	24	F	2017-05-29	2017-06-05	8	0	3	NA	NA	NA	1
349	1	53	F	2017-05-04	2017-05-19	16	0	3	SOL	NA	NA	0
350	1	58	M	2018-06-17	2018-06-29	13	0	13	NA	NA	NA	1
351	1	36	M	2015-12-18	2015-12-20	3	1	3	NA	NA	NA	1
352	1	35	M	2017-07-17	2017-07-26	10	NA	13	10	NA	NA	1
353	1	16	M	2016-09-02	2016-09-20	19	0	3	NA	NA	NA	0
354	1	36	M	2016-11-10	2016-11-13	4	0	3	NA	NA	NA	2
355	1	22	M	2017-02-07	2017-02-08	2	0	3	18	NA	NA	2
356	1	7	M	2016-08-25	2016-08-27	3	0	3	18	NA	NA	2
357	1	12	F	2016-12-17	2016-12-27	11	0	3	CELLULITIS	NA	NA	2
358	1	44	F	2016-09-26	2016-09-28	3	NA	3	NA	NA	NA	0
359	1	65	F	2015-06-13	2015-06-15	3	0	3	NA	NA	NA	0
360	1	13	M	2015-07-03	2015-07-14	12	0	3	NA	NA	NA	2
361	1	30	F	2015-06-12	2015-06-14	3	0	3	NA	NA	NA	2
362	1	24	M	2016-11-06	2016-11-10	5	0	3	TORTICOLUS	NA	NA	2
363	1	6	M	2015-05-01	2015-05-07	7	0	3	18	13	17	0
364	1	4	M	2015-06-16	2015-06-23	8	0	3	17	NA	NA	0
365	1	50	F	2015-04-19	2015-04-21	3	0	3	R/O TETANUS	NA	NA	2
366	1	47	F	2015-11-05	2015-11-11	7	0	3	NA	NA	NA	2
367	1	15	M	2015-10-15	2015-10-22	8	0	3	ASPIRATION 17	NA	NA	2
368	1	15	M	2015-10-14	2015-10-19	6	0	3	NA	NA	NA	2
369	1	9	F	2015-07-28	2015-07-31	4	0	13	18	NA	NA	2
370	1	26	F	2016-07-16	2016-07-22	7	0	13	NA	NA	NA	1
371	1	24	M	2015-04-07	2015-04-15	9	0	3	NA	NA	NA	2
372	1	37	M	2016-01-04	2016-01-14	11	0	6	NA	NA	NA	1
373	1	55	F	2015-07-27	2015-07-29	3	0	3	NA	NA	NA	1
374	1	29	F	2015-11-27	2015-12-02	6	0	3	NA	NA	NA	1
375	1	30	F	2017-01-02	2017-01-16	15	0	3	NA	NA	NA	1
376	1	33	M	2017-02-16	2017-02-22	7	NA	3	NA	NA	NA	1
377	1	39	F	2015-11-02	2015-11-10	9	0	4	NA	NA	NA	1
378	1	35	F	2015-05-21	2015-06-06	17	0	2	NA	NA	NA	NA
379	1	29	F	2015-06-22	2015-06-22	1	1	3	5	17	18	2
380	1	63	F	2016-08-16	2016-08-18	3	0	13	NA	NA	NA	1
381	1	7	M	2015-06-08	2015-06-24	17	0	2	5	NA	NA	1
382	1	56	F	2015-04-28	2015-05-01	4	0	2	PUD	NA	NA	1
383	1	43	M	2015-05-25	2015-06-01	8	0	2	NA	NA	NA	1
384	1	65	F	2015-04-27	2015-05-25	29	0	2	NA	NA	NA	1
385	1	3	F	2015-05-16	2015-05-29	14	0	3	SEIZURE	NA	NA	2
386	1	40	F	2015-05-19	2015-05-24	6	0	3	TOXOPLASMOSIS	NA	NA	1
387	2	32	M	2015-04-20	2015-05-01	12	NA	6	NA	NA	NA	1
388	2	48	M	2017-06-23	2017-06-26	4	NA	3	NA	NA	NA	0
389	2	30	F	2017-02-01	2017-02-11	11	0	3	NA	NA	NA	1
390	2	58	F	2018-04-25	2018-05-08	14	NA	3	NA	NA	NA	0
391	2	34	F	2017-07-08	2017-07-22	15	NA	2	3	13	NA	1
392	2	50	F	2016-03-29	2016-04-12	15	1	3	5	NA	NA	1
393	2	18	F	2015-05-26	2015-05-28	3	0	3	NA	NA	NA	2
394	2	9	F	2015-06-07	2015-07-16	40	NA	3	13	NA	NA	2
395	2	25	M	2016-06-09	2016-06-27	19	NA	3	NA	NA	NA	2
396	2	19	M	2016-07-07	2016-07-16	10	NA	3	NA	NA	NA	2
397	2	21	F	2015-08-12	2015-08-16	5	NA	3	NA	NA	NA	2
398	2	30	F	2016-08-24	2016-09-08	16	NA	3	HTN	DM	NA	1
399	2	29	M	2015-08-18	2015-08-30	13	0	3	NA	NA	NA	1
400	2	45	M	2016-07-11	2016-07-16	6	0	13	CMV RETINITIS	NA	NA	1
401	2	58	F	2016-05-11	2016-05-13	3	0	3	NA	NA	NA	1
402	2	46	F	2016-05-15	2016-05-18	4	0	3	13	HIV WASTING SYNDROME	NA	1
403	2	45	M	2018-05-07	2018-05-09	3	NA	3	NA	NA	NA	1
404	2	30	F	2017-09-25	2017-09-29	5	NA	2	NA	NA	NA	NA
405	2	43	M	2017-08-28	2017-09-02	6	NA	6	NA	NA	NA	1
406	2	42	F	2017-06-16	2017-06-21	6	NA	2	7	NA	NA	1
407	2	13	M	2017-04-24	2017-05-06	13	NA	8	13	NA	NA	1
408	2	32	F	2017-02-12	2017-03-04	21	NA	3	NA	NA	NA	1
409	2	32	F	2016-10-03	2016-10-11	9	0	3	NA	NA	NA	1
410	2	38	M	2018-06-12	2018-06-12	1	NA	3	NA	NA	NA	1
411	2	38	F	2018-06-01	2018-06-08	8	NA	3	NA	NA	NA	1
412	2	47	M	2018-10-23	2018-11-04	13	NA	3	NA	NA	NA	NA
413	2	17	M	2018-12-21	2018-12-31	11	NA	3	NA	NA	NA	NA
414	2	48	M	2018-11-15	2018-12-03	19	NA	3	17	NA	NA	NA
415	2	36	M	2018-12-10	2018-12-22	13	NA	3	18	NA	NA	NA
416	2	20	F	2016-02-16	2016-02-27	12	1	3	NA	NA	NA	NA
417	2	30	F	2016-04-25	2016-04-26	2	1	13	NA	NA	NA	1
418	2	75	F	2018-05-04	2018-05-09	6	NA	3	NA	NA	NA	NA
419	2	32	M	2017-04-07	2017-04-19	13	NA	3	14	SEPTIC SHOCK	NA	2
420	2	9	M	2016-05-12	2016-05-18	7	1	3	18	MALNUTRITION	NA	0
421	2	53	M	2016-09-13	2016-09-15	3	1	8	13	NA	NA	1
422	2	36	M	2017-03-02	2017-03-03	2	NA	3	NA	14	18	0
423	2	50	F	2018-01-24	2018-01-30	7	NA	3	HTN	NA	NA	0
424	2	49	M	2016-12-16	2016-12-20	5	1	6	14	18	NA	1
425	2	55	M	2015-07-12	2015-07-12	1	1	3	17	WERNICKES ENCEPHALOPATHY	NA	0
426	2	21	F	2015-07-18	2015-07-26	9	1	3	5	13	NA	2
427	2	40	M	2015-08-10	2015-08-25	16	1	13	NA	NA	NA	2
428	1	18	F	2015-03-26	2015-03-31	6	1	3	NA	NA	NA	2
429	1	30	M	2016-08-24	2016-08-29	6	1	3	NA	NA	NA	0
430	2	19	M	2016-05-30	2016-06-04	6	1	3	NA	NA	NA	2
431	2	35	M	2015-08-10	2015-08-14	5	1	3	NA	NA	NA	1
432	2	48	M	2015-07-19	2015-07-19	1	1	13	14	CRYPTOSPORIDOSIS	NA	1
433	2	38	F	2015-08-10	2015-08-23	14	1	3	NA	NA	NA	1
434	1	44	M	2015-08-24	2015-08-30	7	1	3	NA	NA	NA	1
435	1	1	M	2015-01-16	2015-02-08	24	1	3	NA	NA	NA	NA
436	1	8	F	2015-07-30	2015-07-31	2	1	13	NA	NA	NA	0
437	1	40	M	2015-04-01	2015-04-16	16	0	3	NA	NA	NA	1
438	1	38	M	2015-05-06	2015-05-12	7	1	3	18	NA	NA	2
439	1	18	M	2015-11-06	2015-11-09	4	1	3	NA	NA	NA	2
440	1	32	M	2015-07-09	2015-07-23	15	1	6	STROKE	NA	NA	1
441	1	53	M	2015-07-27	2015-07-30	4	1	3	NA	NA	NA	1
442	1	3.6	M	2015-09-30	2015-10-13	14	0	18	3	NA	NA	2
443	1	20	F	2015-10-20	2015-10-29	10	0	3	NA	NA	NA	0
444	1	54	F	2015-03-23	2015-04-17	26	1	2	17	NA	NA	1
445	1	35	M	2015-07-06	2015-07-10	5	1	3	NA	NA	NA	1
446	1	34	M	2015-03-05	2015-03-09	5	0	13	NA	NA	NA	1
447	1	23	M	2015-03-07	2015-03-20	14	0	3	NA	NA	NA	0
448	1	22	F	2015-03-05	2015-03-10	6	0	2	NA	NA	NA	1
449	1	35	F	2015-02-01	2015-02-03	3	0	2	NA	NA	NA	1
450	1	16	F	2015-03-13	2015-03-27	15	0	3	NA	NA	NA	0
451	1	20	M	2015-06-26	2015-07-02	7	0	3	OSTEOMYELITIS	NA	NA	0
452	1	40	M	2015-03-26	2015-04-13	19	0	3	NA	NA	NA	1
453	1	43	F	2015-04-17	2015-04-30	14	0	2	POTTS DISEASE	NA	NA	1
454	1	23	F	2015-03-16	2015-03-19	4	0	3	NA	NA	NA	1
455	1	13	F	2017-03-24	2017-03-27	4	NA	3	NA	NA	NA	2
456	1	25	M	2017-05-21	2017-05-28	8	NA	3	NA	NA	NA	2
457	1	6	M	2017-05-25	2017-06-01	8	NA	3	18	NA	NA	2
458	1	10	M	2017-06-19	2017-07-02	14	NA	3	NA	NA	NA	2
459	1	55	F	2017-08-04	2017-08-08	5	NA	3	NA	NA	NA	1
460	1	42	F	2017-08-04	2017-08-11	8	NA	3	8	NA	NA	1
461	1	38	F	2017-07-30	2017-08-01	3	0	3	NA	NA	NA	1
462	1	45	M	2017-06-15	2017-06-23	9	NA	2	14	NA	NA	1
463	1	28	F	2017-06-16	2017-06-22	7	NA	3	6	NA	NA	1
464	1	40	F	2017-06-03	2017-06-08	6	NA	3	18	NA	NA	1
465	1	55	M	2017-06-20	2017-06-23	4	NA	3	18	BRUCELLOSIS	NA	2
466	1	23	F	2017-05-10	2017-05-11	2	NA	3	NA	NA	NA	1
467	1	18	F	2017-05-12	2017-05-15	4	NA	13	CHICKEN POX	NA	NA	2
468	1	19	F	2017-04-16	2017-04-27	12	NA	3	NA	NA	NA	2
469	1	9	F	2017-08-04	2017-08-05	2	NA	3	NA	NA	NA	NA
470	1	80	F	2018-03-04	2018-03-09	6	NA	3	8	18	NA	NA
471	1	32	M	2018-04-01	2018-05-02	32	NA	3	8	13	15	1
472	1	33	M	2018-01-08	2018-01-26	19	NA	3	NA	NA	NA	NA
473	1	23	F	2018-02-28	2018-03-02	3	NA	3	BRUCELLOSIS	NA	NA	NA
474	1	16	M	2018-01-02	2018-01-15	14	NA	3	NA	NA	NA	1
475	1	33	M	2017-07-14	2017-07-19	6	NA	3	NA	NA	NA	1
476	1	24	F	2017-10-06	2017-10-13	8	NA	3	NA	NA	NA	0
477	1	18	F	2018-01-25	2018-01-28	4	NA	3	NA	NA	NA	0
478	1	10	M	2018-01-29	2018-02-02	5	NA	3	NA	NA	NA	2
479	1	39	M	2019-02-14	NA	NA	NA	3	NA	NA	NA	1
480	1	52	F	2018-02-27	2018-03-09	11	NA	3	NA	NA	NA	2
481	1	45	M	2017-04-23	2017-05-16	24	NA	3	NA	NA	NA	2
482	1	22	M	2018-12-05	2018-12-17	13	NA	3	NA	NA	NA	0
483	1	25	F	2018-04-19	2018-04-28	10	NA	3	NA	NA	NA	0
484	1	7	M	2018-04-11	2018-04-12	2	NA	3	NA	NA	NA	2
485	1	40	F	2015-09-19	2015-09-26	8	1	3	NA	NA	NA	1
486	1	40	F	2015-07-23	2015-07-28	6	1	1	NA	NA	NA	1
487	2	44	M	2018-02-12	2018-02-14	3	1	3	NA	NA	NA	1
488	2	36	F	2017-02-14	2017-02-20	7	1	3	7	FILARIASIS	NA	1
489	2	49	F	2017-08-17	2017-08-22	6	1	3	14	NA	NA	1
490	1	42	F	2017-02-09	2017-02-13	5	0	3	18	NA	NA	1
491	2	43	F	2018-03-02	2018-03-07	6	0	13	HYPERTENSION	STROKE	NA	1
492	2	36	M	2017-03-06	2017-03-10	5	1	13	NA	NA	NA	1
493	2	43	M	2018-02-11	2018-02-14	4	1	8	13	NA	NA	1
494	2	29	M	2018-03-09	2018-03-14	6	0	3	8	NA	NA	1
495	2	27	F	2017-06-21	2017-06-28	8	1	2	NA	NA	NA	1
496	2	15	F	2018-08-31	2018-09-29	30	1	13	NA	NA	NA	1
